# Supplementary material for: CRNKL1 Is a Highly Selective Regulator of Intron-Retaining HIV-1 and Cellular mRNAs
Source: mBio. 2021 Jan 19;12(1):e02525-20. doi: 10.1128/mBio.02525-20 (PMC7845644; doi:10.1128/mBio.02525-20)
Supplement: TABLE S2 [file mBio.02525-20-st002.xlsx]

## Sheet: Sheet1
Event_id	gene_id	dpsi_KO_minus_NT	pval.KO.NT	event	Annotation		lengths	psi.NT1_exp1	psi.NT1_exp2	psi.NT1_exp3	psi.NT1_exp4	psi.CRNKL1.KO_exp1	psi.CRNKL1.KO_exp2	psi.CRNKL1.KO_exp3	psi.CRNKL1.KO_exp4
ENSG00000167515.6;A3:chr16:88925197-88925753:88925197-88925981:+	ENSG00000167515.6	1	0	A3	protein_coding	TRAPPC2L	6467	0	0	0	0	1	1	1	1
ENSG00000185122.6;A3:chr8:145537302-145537509:145537302-145537648:+	ENSG00000185122.6	0.787988	0	A3	protein_coding	HSF1	23106	0.0333333	0.132701	0.236434	0.166924	0.920765	1	0.882883	0.917695
ENSG00000185627.13;A3:chr11:237144-244041:237144-244161:+	ENSG00000185627.13	0.685421	0.0014985	A3	protein_coding	PSMD13	16438	0	0.292453	0.410714	0.220339	0.875	0.92019	0.956271	0.913729
ENSG00000257727.1;A3:chr12:56709026-56709605:56708750-56709605:-	ENSG00000257727.1	0.67515	0	A3	protein_coding	CNPY2	6495	0.141439	0.247475	0.108889	0.211628	0.8386	1	1	0.571429
ENSG00000256269.2;A3:chr11:118962236-118962835:118962236-118963114:+	ENSG00000256269.2	0.670387	0.0044955	A3	protein_coding	HMBS	8684	0.0875576	0.101492	0.263158	0.240343	0.606383	1	0.767717	1
ENSG00000079459.8;A3:chr8:11679387-11683509:11679387-11683588:+	ENSG00000079459.8	0.665842	0.000999001	A3	protein_coding	FDFT1	43737	0	0.140762	0.196809	0.045098	0.94186	0.555154	0.657224	0.8918
ENSG00000092199.13;A3:chr14:21679725-21679969:21679465-21679969:-	ENSG00000092199.13	0.638381	0.000999001	A3	protein_coding	HNRNPC	60359	0.316283	0.218999	0.186559	0.099438	0.895817	0.954278	1	0.524708
ENSG00000123136.10;A3:chr19:14520457-14520554:14520259-14520554:-	ENSG00000123136.10	0.632546	0	A3	protein_coding	DDX39A	10562	0.0515985	0.0870296	0.121062	0.137662	0.684715	1	0.730957	0.511866
ENSG00000196465.6;A3:chr12:56546415-56547270:56546415-56547593:+	ENSG00000196465.6	0.628827	0	A3	protein_coding	MYL6B	7392	0	0.239766	0.558824	0.201521	0.74954	1	1	0.76588
ENSG00000126254.7;A3:chr19:36122307-36123979:36122307-36124003:+	ENSG00000126254.7	0.6267	0.0014985	A3	protein_coding	RBM42	8657	0.204748	0.111111	0.460674	0.389706	0.947681	0.915051	0.902003	0.908304
ENSG00000170248.9;A3:chr3:33868072-33870330:33868072-33870345:+	ENSG00000170248.9	0.61148	0.000499501	A3	protein_coding	PDCD6IP	71351	0.0870575	0.0681306	0.0299539	0.17976	0.425408	1	0.727174	0.658238
ENSG00000162241.8;A3:chr11:65147409-65147603:65147032-65147603:-	ENSG00000162241.8	0.602083	0.0024975	A3	protein_coding	SLC25A45	8510	0.145833	0.2	0.185484	0.244681	0.632	1	0.582329	0.97
ENSG00000140983.9;A3:chr16:718699-719553:718699-720123:+	ENSG00000140983.9	0.597481	0.00649351	A3	protein_coding	RHOT2	6089	0.0564516	0	0	0	0.581818	0.39173	0.748691	0.724138
ENSG00000162910.14;A3:chr1:228296209-228296850:228296175-228296850:-	ENSG00000162910.14	0.592922	0.002997	A3	protein_coding	MRPL55	2634	0	0	0.328467	0.0643275	0.702381	1	0.544619	0.517482
ENSG00000066322.8;A3:chr1:43831047-43831235:43830679-43831235:-	ENSG00000066322.8	0.57046	0.0034965	A3	protein_coding	ELOVL1	4629	0.0382514	0.0873016	0.026	0.035865	0.293413	1	0.859459	0.316384
ENSG00000132254.8;A3:chr11:6501693-6502461:6501298-6502461:-	ENSG00000132254.8	0.567223	0.003996	A3	protein_coding	ARFIP2	5757	0.0275689	0.0795848	0.0803324	0.139623	0.635478	0.575221	0.73224	0.653061
ENSG00000204642.9;A3:chr6:29693340-29693770:29693340-29693788:+	ENSG00000204642.9	0.564327	0.003996	A3	protein_coding	HLA-F	15754	0	0	0	0	0.635628	0.324232	0.494565	0.802885
ENSG00000127564.12;A3:chr16:3023446-3024001:3023254-3024001:-	ENSG00000127564.12	0.556096	0.00499501	A3	protein_coding	PKMYT1	12516	0.333333	0.552486	0.534722	0.355073	1	1	1	1
ENSG00000181991.11;A3:chr15:89011255-89015467:89011255-89015586:+	ENSG00000181991.11	0.553659	0.0024975	A3	protein_coding	MRPS11	11539	0.231579	0.404531	0.315099	0.31614	0.884724	1	0.769529	0.827731
ENSG00000165898.9;A3:chr14:74960855-74960978:74960855-74961529:+	ENSG00000165898.9	0.553154	0.000499501	A3	protein_coding	ISCA2	3387	0.0699166	0.0867609	0.102828	0.164545	0.688172	0.656091	0.474294	0.818111
ENSG00000140988.11;A3:chr16:2012910-2013150:2012657-2013150:-	ENSG00000140988.11	0.552687	0.000999001	A3	protein_coding	RPS2	2809	0.506738	0.374581	0.393756	0.465361	0.979689	0.98851	0.991219	0.991766
ENSG00000188343.8;A3:chr8:94718424-94721999:94718424-94722003:+	ENSG00000188343.8	0.543898	0.0024975	A3	protein_coding	FAM92A1	32967	0.387435	0.762332	0.0619195	0.140127	1	0.716753	1	0.810651
ENSG00000123349.9;A3:chr12:53689423-53689623:53689423-53690238:+	ENSG00000123349.9	0.540142	0.0044955	A3	protein_coding	PFDN5	4160	0.0694006	0.238636	0.262911	0.307692	0.75417	0.818459	0.632668	0.83391
ENSG00000242802.2;A3:chr7:4829560-4829845:4829560-4830090:+	ENSG00000242802.2	0.538375	0.002997	A3	protein_coding	AP5Z1	18691	0.0839955	0.143564	0.127174	0.102233	0.807895	0.546162	0.63956	0.616848
ENSG00000160948.9;A3:chr8:145652674-145653872:145652362-145653872:-	ENSG00000160948.9	0.532739	0.001998	A3	protein_coding	VPS28	4932	0.103395	0.147208	0.163692	0.206227	0.84359	0.715005	0.727651	0.465232
ENSG00000148444.11;A3:chr10:22607097-22607201:22607097-22607582:+	ENSG00000148444.11	0.529543	0.0014985	A3	protein_coding	COMMD3	4333	0.0736434	0.339181	0.306604	0.240231	0.442348	1	1	0.635484
ENSG00000184162.10;A3:chr19:19313384-19313600:19313207-19313600:-	ENSG00000184162.10	0.524644	0.0034965	A3	protein_coding	NR2C2AP	2009	0.173554	0.214815	0.209091	0.207207	0.56488	0.771547	0.870968	0.695849
ENSG00000187243.12;A3:chrX:51811359-51812226:51811299-51812226:-	ENSG00000187243.12	0.522634	0.0034965	A3	protein_coding	MAGED4B	7446	0.0702479	0.0810811	0.0907372	0.201389	0.63473	0.657941	0.651575	0.589744
ENSG00000103254.5;A3:chr16:771941-772084:771941-772309:+	ENSG00000103254.5	0.520267	0.002997	A3	protein_coding	FAM173A	2021	0.16	0.132292	0.173786	0.148148	1	0.59799	0.411588	0.685714
ENSG00000122417.11;A3:chr1:86817891-86818542:86814561-86818542:-	ENSG00000122417.11	0.511569	0.00499501	A3	protein_coding	ODF2L	47680	0.34657	0.470085	0.355609	0.334096	0.888889	0.838906	1	0.824841
ENSG00000149636.11;A3:chr20:35399876-35402065:35399596-35402065:-	ENSG00000149636.11	0.507177	0.0044955	A3	protein_coding	DSN1	22028	0.254098	0.347436	0.292208	0.229643	0.757647	1	0.682973	0.711473
ENSG00000184014.3;A3:chr11:9165032-9165644:9164392-9165644:-	ENSG00000184014.3	0.506718	0.00849151	A3	protein_coding	DENND5A	126566	0	0.107399	0.0346535	0.106383	0.467626	0.898973	0.385269	0.523438
ENSG00000169045.13;A3:chr5:179048398-179050038:179048036-179050038:-	ENSG00000169045.13	0.506217	0.000999001	A3	protein_coding	HNRNPH1	20607	0.0910217	0.425942	0.373176	1	0.940554	1	0.974453	1
ENSG00000148444.11;A3:chr10:22607097-22607201:22607097-22607282:+	ENSG00000148444.11	0.501674	0.0044955	A3	protein_coding	COMMD3	4333	0.161017	0.137767	0.206349	0.197384	0.530151	0.851976	0.777574	0.549512
ENSG00000203950.6;A3:chrX:134185506-134185947:134185398-134185947:-	ENSG00000203950.6	0.500883	0.0024975	A3	protein_coding	FAM127B	1265	0	0.517757	0.294045	0.375817	0.718901	1	0.799094	0.673156
ENSG00000105258.4;A3:chr19:36605615-36605700:36605314-36605700:-	ENSG00000105258.4	0.500171	0.0034965	A3	protein_coding	POLR2I	1637	0.0802371	0	0.169479	0	0.711832	1	0.520497	0.0180723
ENSG00000013306.11;A3:chr17:42399920-42400652:42399896-42400652:-	ENSG00000013306.11	0.498072	0.00799201	A3	protein_coding	SLC25A39	5246	0.682119	0.462687	0.197368	0.394231	0.902098	1	0.932161	0.894434
ENSG00000105364.9;A3:chr19:10369361-10369848:10369361-10370293:+	ENSG00000105364.9	0.494838	0.000999001	A3	protein_coding	MRPL4	8145	0.144863	0.0972987	0.108599	0.0945887	0.659752	0.557492	0.501293	0.706164
ENSG00000099797.7;A3:chr19:14676102-14676430:14676102-14676556:+	ENSG00000099797.7	0.489341	0.00599401	A3	protein_coding	TECR	48896	0.201183	0.436464	0.338542	0.339056	0.384	1	0.888608	1
ENSG00000144354.9;A3:chr2:174223565-174224071:174223565-174224115:+	ENSG00000144354.9	0.482049	0.00799201	A3	protein_coding	CDCA7	14178	0.111661	0.387967	0.373976	0.862222	1	0.664021	1	1
ENSG00000215883.5;A3:chr1:54651959-54653325:54649938-54653325:-	ENSG00000215883.5	0.482047	0.00749251	A3	protein_coding	CYB5RL	27701	0.085044	0.129464	0.179775	0.185965	0.504854	0.947826	0.675159	0.380597
ENSG00000004534.10;A3:chr3:50000118-50004631:50000118-50004903:+	ENSG00000004534.10	0.479058	0.000999001	A3	protein_coding	RBM6	160039	0.220163	0.17757	0.187279	0.263478	0.540728	0.79239	0.730454	0.701149
ENSG00000076944.10;A3:chr19:7704693-7705584:7704693-7705626:+	ENSG00000076944.10	0.470954	0.00999001	A3	protein_coding	STXBP2	10993	0.3	0.24359	0.688525	0.726496	1	1	1	0.842424
ENSG00000174456.9;A3:chr12:110480417-110486168:110480264-110486168:-	ENSG00000174456.9	0.467628	0.00549451	A3	protein_coding	C12orf76	45620	0.145038	0.189091	0.259259	0.403448	0.669578	0.872063	0.595068	0.73064
ENSG00000170906.11;A3:chr19:54609753-54610071:54609753-54610118:+	ENSG00000170906.11	0.464602	0.000999001	A3	protein_coding	NDUFA3	6529	0.0770089	0.0811209	0.136897	0.147321	0.669134	0.630381	0.307384	0.693857
ENSG00000109046.10;A3:chr17:25621461-25628793:25621461-25628907:+	ENSG00000109046.10	0.462904	0.00499501	A3	protein_coding	WSB1	19556	0	0	0	0.0433925	0.692105	0.240283	0.235347	0.727273
ENSG00000121152.5;A3:chr2:97001586-97007130:97001586-97007413:+	ENSG00000121152.5	0.462047	0.00499501	A3	protein_coding	NCAPH	38059	0.0944785	0.0603732	0.0611413	0.127083	0.468254	0.753762	0.42577	0.543478
ENSG00000128581.11;A3:chr7:100962313-100964952:100961494-100964952:-	ENSG00000128581.11	0.45484	0.00649351	A3	protein_coding	RABL5	8130	0.015748	0.0182094	0.0316742	0.0477941	0.232704	1	0.189091	0.510989
ENSG00000165458.9;A3:chr11:71948840-71949086:71948840-71949307:+	ENSG00000165458.9	0.45225	0.00949051	A3	protein_coding	INPPL1	15405	0	0.389671	0	0.598513	0.759036	1	0.350114	0.688034
ENSG00000254986.3;A3:chr11:66247936-66249651:66247936-66249664:+	ENSG00000254986.3	0.45105	0.001998	A3	protein_coding	DPP3	29647	0	0	0	0.00221812	0.794118	0	0.997877	0.0144231
ENSG00000175061.13;A3:chr17:16343567-16344388:16343567-16344682:+	ENSG00000175061.13	0.448204	0.000499501	A3	processed_transcript	C17orf76-AS1	39857	0.0340869	0.056972	0.0541728	0.0516919	0.498986	0.554139	0.429572	0.507042
ENSG00000149923.9;A3:chr16:30093855-30094067:30093855-30094715:+	ENSG00000149923.9	0.447849	0.000499501	A3	protein_coding	PPP4C	9400	0.0119572	0.0328358	0.049323	0.0523514	0.535819	0.611216	0.380563	0.410267
ENSG00000172531.10;A3:chr11:67168670-67169199:67168390-67169199:-	ENSG00000172531.10	0.44555	0.0014985	A3	protein_coding	PPP1CA	23001	0	0.0525773	0.0391837	0	0.410876	0.8288	0.28777	0.346516
ENSG00000198901.9;A3:chr15:91524899-91524978:91524263-91524978:-	ENSG00000198901.9	0.444134	0.00999001	A3	protein_coding	PRC1	29590	0.0248927	0.216495	0.19084	0.14218	0.3125	1	0.431138	0.607306
ENSG00000140265.8;A3:chr15:43662546-43662756:43662223-43662756:-	ENSG00000140265.8	0.44378	0.00549451	A3	protein_coding	ZSCAN29	12854	0.0794118	0.315615	0.378378	0.254642	0.695572	0.673149	0.732064	0.702381
ENSG00000169727.8;A3:chr17:80014642-80014716:80014642-80014929:+	ENSG00000169727.8	0.442835	0.00549451	A3	protein_coding	GPS1	6780	0.393013	0.68059	0.643678	0.456332	1	1	1	0.944954
ENSG00000175376.4;A3:chr11:65767947-65769381:65767877-65769381:-	ENSG00000175376.4	0.441647	0.0034965	A3	protein_coding	EIF1AD	5632	0.25498	0.45781	0.356655	0.468354	0.890199	0.720836	0.78657	0.906782
ENSG00000196756.7;A3:chr20:37050888-37054583:37049745-37054583:-	ENSG00000196756.7	0.438825	0.0024975	A3	processed_transcript	SNHG17	14762	0.234043	0.246011	0.302428	0.297727	0.582686	0.881328	0.741137	0.630357
ENSG00000114956.15;A3:chr2:74174033-74177728:74174033-74177754:+	ENSG00000114956.15	0.434462	0.002997	A3	protein_coding	DGUOK	32136	0	0.393375	0.248	0.418719	0.751234	0.81924	0.660074	0.567393
ENSG00000100425.14;A3:chr22:50181170-50187682:50181142-50187682:-	ENSG00000100425.14	0.432024	0.000999001	A3	protein_coding	BRD1	54230	0.137223	0.126949	0.148576	0.204819	0.475703	0.861669	0.469182	0.539108
ENSG00000104047.10;A3:chr15:49917628-49923153:49917628-49923198:+	ENSG00000104047.10	0.429787	0.00649351	A3	protein_coding	DTWD1	24157	0	0.235426	0.109649	0.197932	0.402504	0.657534	0.59201	0.610108
ENSG00000196839.8;A3:chr20:43251719-43252843:43251571-43252843:-	ENSG00000196839.8	0.429701	0	A3	protein_coding	ADA	32712	0.115105	0.145672	0.120285	0.178298	0.37581	0.869304	0.700318	0.332732
ENSG00000120533.8;A3:chr8:110351619-110352673:110351619-110352720:+	ENSG00000120533.8	0.42696	0.001998	A3	protein_coding	ENY2	11630	0.055205	0.187209	0.178174	0.0909091	0.444397	0.743625	0.522886	0.508427
ENSG00000081154.7;A3:chr3:101293123-101298433:101293123-101298686:+	ENSG00000081154.7	0.421618	0.0024975	A3	protein_coding	PCNP	20343	0.326843	0.481055	0.405501	0.271657	0.775137	0.866704	0.889986	0.639703
ENSG00000234127.4;A3:chr6:30167041-30168812:30166767-30168812:-	ENSG00000234127.4	0.420879	0.00649351	A3	protein_coding	TRIM26	28973	0	0.401826	0.648703	0.574939	0.95467	1	0.528442	0.825871
ENSG00000213923.6;A3:chr22:38693161-38694791:38692692-38694791:-	ENSG00000213923.6	0.400448	0.001998	A3	protein_coding	CSNK1E	107831	0.528952	0.421978	0.463742	0.44109	0.853763	1	0.716249	0.887541
ENSG00000164985.10;A3:chr9:15471309-15472630:15471174-15472630:-	ENSG00000164985.10	0.399837	0.00949051	A3	protein_coding	PSIP1	46954	0.142857	0.122324	0.131313	0.199067	0.176471	0.558621	0.640644	0.819175
ENSG00000111665.7;A3:chr12:6960173-6960386:6959760-6960386:-	ENSG00000111665.7	0.397333	0.00749251	A3	protein_coding	CDCA3	7274	0.186636	0.580247	0.5	0.482759	1	0.477823	0.956265	0.904888
ENSG00000123349.9;A3:chr12:53689423-53689623:53689423-53690214:+	ENSG00000123349.9	0.397241	0.003996	A3	protein_coding	PFDN5	4160	0.0726073	0.538462	0.154696	0.177778	0.689406	0.422774	0.659476	0.760852
ENSG00000084207.11;A3:chr11:67352712-67353575:67352712-67353860:+	ENSG00000084207.11	0.39646	0.002997	A3	protein_coding	GSTP1	3066	0.0428157	0.117866	0.133872	0.128924	0.470588	0.335612	0.630904	0.572213
ENSG00000137100.11;A3:chr9:34614098-34614707:34613898-34614707:-	ENSG00000137100.11	0.396271	0.00699301	A3	protein_coding	DCTN3	6968	0.638783	0.492462	0.821101	0.360515	0.989298	0.940274	1	0.968372
ENSG00000109332.15;A3:chr4:103748001-103748584:103747793-103748584:-	ENSG00000109332.15	0.389023	0	A3	protein_coding	UBE2D3	74514	0.0243025	0.359413	0.176681	0.371333	0.684059	0.615292	0.688526	0.499946
ENSG00000128891.11;A3:chr15:40854405-40854971:40854206-40854971:-	ENSG00000128891.11	0.386306	0.002997	A3	protein_coding	C15orf57	36375	0	0	0.0497866	0.0643185	0.511136	0.519663	0.206157	0.422374
ENSG00000162062.10;A3:chr16:2510171-2510284:2510171-2510624:+	ENSG00000162062.10	0.38611	0.002997	A3	protein_coding	C16orf59	4884	0.747485	0.59316	0.532575	0.582341	1	1	1	1
ENSG00000076242.10;A3:chr3:37035381-37038110:37035381-37038115:+	ENSG00000076242.10	0.386107	0.00749251	A3	protein_coding	MLH1	72558	0.470019	0.425802	0.533906	0.817187	1	1	0.794326	0.997015
ENSG00000089157.11;A3:chr12:120636602-120636657:120636573-120636657:-	ENSG00000089157.11	0.385745	0.00649351	A3	protein_coding	RPLP0	4550	0	0	0.86875	0.938924	0.910843	0.79731	0.868633	0.773869
ENSG00000177595.13;A3:chr11:803647-804094:803587-804094:-	ENSG00000177595.13	0.383143	0.00899101	A3	protein_coding	PIDD	10575	0.180293	0.175174	0.257215	0.185919	0.534247	0.967366	0.51706	0.3125
ENSG00000129292.16;A3:chr8:133816277-133816826:133816277-133816857:+	ENSG00000129292.16	0.381942	0.00799201	A3	protein_coding	PHF20L1	73435	0	0	0.0875332	0	0.427461	0.428571	0.573171	0.186099
ENSG00000242028.1;A3:chr15:44092982-44093330:44092982-44093716:+	ENSG00000242028.1	0.381369	0.00849151	A3	protein_coding	HYPK	6902	0	0	0	0.0382514	0.218784	0.685784	0.50077	0.15839
ENSG00000140264.15;A3:chr15:44085281-44085774:44085281-44085885:+	ENSG00000140264.15	0.380683	0.0014985	A3	protein_coding	SERF2	25503	0.0278035	0.00490605	0.0167693	0.00917555	0.386368	0.383165	0.420504	0.391349
ENSG00000244754.4;A3:chr13:33018263-33091994:33016685-33091994:-	ENSG00000244754.4	0.379499	0.00849151	A3	protein_coding	N4BP2L2	106417	0.374659	0.504545	0.302425	0.451306	0.560942	1	0.589989	1
ENSG00000106333.8;A3:chr7:100202838-100203128:100202838-100203299:+	ENSG00000106333.8	0.37938	0.00999001	A3	protein_coding	PCOLCE	5999	0.409091	0.437367	0.617232	0.417722	0.9225	0.681171	0.897409	0.897849
ENSG00000159079.14;A3:chr21:33974677-33975471:33974283-33975471:-	ENSG00000159079.14	0.377606	0	A3	protein_coding	C21orf59	20788	0.0782001	0.235996	0.158691	0.158987	0.503855	0.650089	0.473045	0.515311
ENSG00000167978.12;A3:chr16:2819285-2819629:2819285-2819863:+	ENSG00000167978.12	0.37683	0.0024975	A3	protein_coding	SRRM2	20210	0.0575595	0.127021	0.0571178	0.106918	0.17936	0.776093	0.668424	0.23206
ENSG00000168802.8;A3:chr16:69155073-69155339:69154552-69155339:-	ENSG00000168802.8	0.374451	0.003996	A3	protein_coding	CHTF8	14575	0.076412	0.0602637	0.0652174	0.0716723	0.48489	0.476768	0.441071	0.368641
ENSG00000181191.11;A3:chrX:68383309-68385215:68382983-68385215:-	ENSG00000181191.11	0.374275	0.00499501	A3	protein_coding	PJA1	4943	0.532544	0.609589	0.221429	0.477314	0.761511	0.86272	0.93141	0.782334
ENSG00000101246.15;A3:chr20:62338449-62339219:62338444-62339219:-	ENSG00000101246.15	0.373322	0.00549451	A3	protein_coding	ARFRP1	9382	0.27611	0.274752	0.284168	0.254098	0.754032	0.445955	0.672448	0.709983
ENSG00000129197.10;A3:chr17:5326149-5329291:5326149-5329556:+	ENSG00000129197.10	0.372667	0.0014985	A3	protein_coding	RPAIN	13236	0.0804228	0.134234	0.199449	0.187064	0.625547	0.483935	0.575182	0.407173
ENSG00000039650.5;A3:chr19:50369785-50370311:50369702-50370311:-	ENSG00000039650.5	0.370125	0.00699301	A3	protein_coding	PNKP	6706	0.0376532	0.0442177	0.0396358	0.0441014	0.56338	0.372402	0.334258	0.376068
ENSG00000214022.7;A3:chr7:150066957-150067803:150066957-150067849:+	ENSG00000214022.7	0.369784	0.003996	A3	protein_coding	REPIN1	5856	0.310113	0.445721	0.362661	0.511628	0.764081	1	0.571295	0.773884
ENSG00000178927.12;A3:chr17:80407832-80408576:80407356-80408576:-	ENSG00000178927.12	0.366951	0.00999001	A3	protein_coding	C17orf62	8241	0.510714	0.689441	0.744094	0.48538	0.897436	1	1	1
ENSG00000103168.12;A3:chr16:84218666-84220507:84218505-84220507:-	ENSG00000103168.12	0.366783	0.00599401	A3	protein_coding	TAF1C	9212	0.471366	0.656174	0.5	0.706478	0.929648	0.98678	0.962264	0.922456
ENSG00000155363.14;A3:chr1:113241411-113242080:113241411-113242307:+	ENSG00000155363.14	0.362036	0.0044955	A3	protein_coding	MOV10	27606	0.0351648	0.024724	0.0204735	0.0189091	0.133333	0.655263	0.498039	0.26078
ENSG00000126254.7;A3:chr19:36122307-36123979:36122307-36124000:+	ENSG00000126254.7	0.358068	0.000999001	A3	protein_coding	RBM42	8657	0.0141075	0.00620194	0.0298182	0.01261	0.461697	0.295417	0.37148	0.366415
ENSG00000125534.5;A3:chr20:62152247-62152637:62152247-62152865:+	ENSG00000125534.5	0.356934	0.0024975	A3	protein_coding	PPDPF	1483	0.0188077	0.114338	0.0857558	0.103997	0.489899	0.308291	0.625567	0.326879
ENSG00000154144.8;A3:chr11:124495799-124496709:124495799-124496800:+	ENSG00000154144.8	0.355391	0.0034965	A3	protein_coding	TBRG1	12556	0.193133	0.295082	0.3241	0.253002	0.581465	0.824814	0.697021	0.38358
ENSG00000168255.14;A3:chr7:102208631-102210282:102207530-102210282:-	ENSG00000168255.14	0.353783	0.0024975	A3	protein_coding	POLR2J3	34739	0	0.0250716	0.085342	0.055805	0.410828	0.558551	0.332878	0.279095
ENSG00000008128.18;A3:chr1:1643866-1647785:1643839-1647785:-	ENSG00000008128.18	0.352246	0.0024975	A3	protein_coding	CDK11A	21598	0.0355366	0.0367505	0.0234375	0.0221239	0.393162	0.356395	0.309762	0.467514
ENSG00000112763.11;A3:chr6:26466316-26467947:26466316-26468176:+	ENSG00000112763.11	0.349983	0.00499501	A3	protein_coding	BTN2A1	18700	0.277584	0.368526	0.366738	0.428722	0.695763	0.763006	0.658833	0.7239
ENSG00000081154.7;A3:chr3:101293123-101298433:101293123-101298634:+	ENSG00000081154.7	0.346791	0.002997	A3	protein_coding	PCNP	20343	0.0828924	0.254839	0.180561	0.125599	0.559921	0.54626	0.565032	0.359841
ENSG00000160226.11;A3:chr21:45750802-45751726:45750799-45751726:-	ENSG00000160226.11	0.341956	0.00899101	A3	protein_coding	C21orf2	10459	0.344402	0.309726	0.281546	0.303993	0.588542	0.87251	0.806584	0.339853
ENSG00000147403.12;A3:chrX:153628282-153628805:153628282-153629043:+	ENSG00000147403.12	0.341777	0.002997	A3	protein_coding	RPL10	19190	0.0139291	0.0167101	0.0188981	0.0214088	0.310423	0.363453	0.345637	0.41854
ENSG00000170004.12;A3:chr17:7811020-7811209:7811020-7811212:+	ENSG00000170004.12	0.339838	0.00549451	A3	protein_coding	CHD3	27955	0.542012	0.458443	0.614221	0.445718	0.910405	0.850059	0.84077	0.818512
ENSG00000105705.11;A3:chr19:19414852-19416658:19414656-19416658:-	ENSG00000105705.11	0.33684	0.00699301	A3	protein_coding	SUGP1	44827	0.0290123	0.0431227	0.0330243	0.0848401	0.327888	0.70174	0.29148	0.21625
ENSG00000215845.6;A3:chr1:161008463-161008670:161007865-161008670:-	ENSG00000215845.6	0.335959	0.000999001	A3	protein_coding	TSTD1	1360	0.0130764	0.0298386	0.0373867	0.0373436	0.316862	0.540821	0.363521	0.240277
ENSG00000090621.9;A3:chr1:40029594-40030143:40029413-40030143:-	ENSG00000090621.9	0.335771	0.00799201	A3	protein_coding	PABPC4	15975	0	0.0227552	0	0.00313087	0.0950617	0.587121	0.351506	0.33528
ENSG00000141522.7;A3:chr17:79827282-79827418:79827112-79827418:-	ENSG00000141522.7	0.332982	0.000999001	A3	protein_coding	ARHGDIA	3686	0	0	0.015748	0.0037483	0.214704	1	0.0844459	0.0522727
ENSG00000111674.4;A3:chr12:7023823-7024982:7023823-7024985:+	ENSG00000111674.4	0.332562	0.0014985	A3	protein_coding	ENO2	9953	0.196078	0.189216	0.196098	0.200407	0.448223	0.717871	0.541972	0.40398
ENSG00000111665.7;A3:chr12:6959022-6959631:6958947-6959631:-	ENSG00000111665.7	0.330715	0.0014985	A3	protein_coding	CDCA3	7274	0.744617	0.660957	0.646459	0.620708	0.995601	1	1	1
ENSG00000119965.8;A3:chr10:124708371-124711470:124708271-124711470:-	ENSG00000119965.8	0.330339	0.00649351	A3	protein_coding	C10orf88	23501	0.561421	0.714286	0.625116	0.722344	1	1	1	0.944523
ENSG00000170037.9;A3:chr17:7837864-7838237:7837864-7838307:+	ENSG00000170037.9	0.330194	0.003996	A3	protein_coding	CNTROB	17818	0.0105306	0.0285838	0.014218	0.0337123	0.297048	0.499605	0.37219	0.238979
ENSG00000149547.10;A3:chr11:125442465-125445147:125442465-125445201:+	ENSG00000149547.10	0.330141	0.00749251	A3	protein_coding	EI24	15464	0	0.376812	0.238938	0.485916	0.772592	0.269421	0.595168	0.785047
ENSG00000101639.14;A3:chr18:13117642-13124486:13117642-13124631:+	ENSG00000101639.14	0.328109	0.00599401	A3	protein_coding	CEP192	133691	0.0114823	0.0532351	0.0445682	0.0583279	0.267045	0.591279	0.388571	0.233154
ENSG00000170004.12;A3:chr17:7807309-7807447:7807309-7807760:+	ENSG00000170004.12	0.326111	0.003996	A3	protein_coding	CHD3	27955	0.251881	0.216249	0.302501	0.182756	0.669799	0.559499	0.550766	0.477768
ENSG00000143774.12;A3:chr1:228335400-228336072:228335400-228336366:+	ENSG00000143774.12	0.323833	0.003996	A3	protein_coding	GUK1	9023	0.155743	0.314472	0.178631	0.301084	0.494104	0.704527	0.530098	0.516533
ENSG00000242114.1;A3:chr22:30822832-30823109:30822832-30823227:+	ENSG00000242114.1	0.320181	0.00749251	A3	protein_coding	MTFP1	3528	0.136678	0.26738	0.379595	0.247569	0.436392	0.659273	0.591443	0.624838
ENSG00000101557.10;A3:chr18:163453-178901:163453-178933:+	ENSG00000101557.10	0.314889	0.00599401	A3	protein_coding	USP14	56247	0	0.043765	0.0262726	0.0422442	0.18937	0.740431	0.198613	0.243425
ENSG00000124279.7;A3:chr5:7861886-7862936:7861765-7862936:-	ENSG00000124279.7	0.314329	0.00699301	A3	protein_coding	FASTKD3	9879	0.170041	0.111927	0.103995	0.122742	0.272067	0.681133	0.508136	0.304683
ENSG00000168256.13;A3:chr17:40173689-40174394:40173689-40174417:+	ENSG00000168256.13	0.312519	0.002997	A3	protein_coding	NKIRAS2	14260	0.0423645	0.0214511	0	0.0487535	0.385382	0.270012	0.299155	0.408097
ENSG00000123562.12;A3:chrX:102933579-102940099:102933528-102940099:-	ENSG00000123562.12	0.31167	0.0014985	A3	protein_coding	MORF4L2	12663	0.379696	0.431014	0.286393	0.388889	0.672897	0.77049	0.724411	0.564872
ENSG00000162729.9;A3:chr1:160061421-160061598:160061398-160061598:-	ENSG00000162729.9	0.311146	0.002997	A3	protein_coding	IGSF8	7604	0	0.0686335	0.0682447	0.0795536	0.421496	0.333333	0.323365	0.38282
ENSG00000137310.7;A3:chr6:31126499-31126674:31126499-31126920:+	ENSG00000137310.7	0.306514	0.0014985	A3	protein_coding	TCF19	8618	0.176982	0.266123	0.302172	0.33415	0.585714	0.560137	0.660027	0.499604
ENSG00000092841.14;A3:chr12:56552495-56553371:56552495-56553759:+	ENSG00000092841.14	0.305914	0.00899101	A3	protein_coding	MYL6	5336	0	0	0.0282686	0.0305499	0.257679	0.301013	0.42142	0.302363
ENSG00000100596.2;A3:chr14:77987958-78018439:77987924-78018439:-	ENSG00000100596.2	0.301637	0.00799201	A3	protein_coding	SPTLC2	110777	0.298584	0.294944	0.23671	0.129534	0.537264	0.625265	0.582021	0.421769
ENSG00000107223.8;A3:chr9:139756948-139757358:139756797-139757358:-	ENSG00000107223.8	0.30094	0.0014985	A3	protein_coding	EDF1	4168	0.101502	0.0779558	0.0610428	0.0669375	0.368866	0.475455	0.320086	0.346792
ENSG00000140988.11;A3:chr16:2012657-2012737:2012271-2012737:-	ENSG00000140988.11	0.298312	0	A3	protein_coding	RPS2	2809	0.439199	0.596451	0.807292	0.590209	0.879816	0.918594	0.907872	0.920114
ENSG00000120915.9;A3:chr8:27348826-27358443:27348826-27358481:+	ENSG00000120915.9	0.295048	0.00699301	A3	protein_coding	EPHX2	54786	0.642063	0.313346	0.382875	0.442533	1	0.74404	0.66335	0.553619
ENSG00000132773.7;A3:chr1:45808315-45808407:45808315-45808515:+	ENSG00000132773.7	0.287942	0.00549451	A3	protein_coding	TOE1	4306	0.205534	0.266813	0.395634	0.423433	0.615811	0.628671	0.638585	0.560114
ENSG00000161202.13;A3:chr3:183884461-183884614:183884461-183884665:+	ENSG00000161202.13	0.28784	0.0024975	A3	protein_coding	DVL3	18223	0.722082	0.762965	0.646912	0.687588	0.987315	1	1	0.983592
ENSG00000028310.13;A3:chr5:889881-891270:889762-891270:-	ENSG00000028310.13	0.283931	0.00699301	A3	protein_coding	BRD9	42534	0.152707	0.156229	0.214795	0.145729	0.331551	0.719407	0.48871	0.265517
ENSG00000167526.9;A3:chr16:89627471-89627635:89627471-89628004:+	ENSG00000167526.9	0.282	0.001998	A3	protein_coding	RPL13	3886	0.0885914	0.0470677	0.0663784	0.0482263	0.352113	0.434757	0.27675	0.314644
ENSG00000196531.6;A3:chr12:57108487-57118236:57108459-57118236:-	ENSG00000196531.6	0.28089	0.00999001	A3	protein_coding	NACA	19201	0.166023	0.0354167	0.413245	0.258491	0.543681	0.409869	0.528432	0.514754
ENSG00000196365.7;A3:chr19:5692253-5693309:5692219-5693309:-	ENSG00000196365.7	0.278328	0.000999001	A3	protein_coding	LONP1	28739	0	0.0424992	0.0227726	0.0413081	0.376106	0.316973	0.326282	0.200532
ENSG00000164405.6;A3:chr5:132202379-132202561:132202379-132203180:+	ENSG00000164405.6	0.276289	0.0024975	A3	protein_coding	UQCRQ	1472	0.366444	0.723802	0.582801	0.498715	0.853945	0.733368	0.902228	0.787375
ENSG00000116750.9;A3:chr1:192989586-192990227:192989511-192990227:-	ENSG00000116750.9	0.274093	0.00999001	A3	protein_coding	UCHL5	47858	0.163036	0.200399	0.163566	0.0544841	0.17298	0.711111	0.635021	0.158743
ENSG00000105443.9;A3:chr19:48978206-48981323:48978206-48981326:+	ENSG00000105443.9	0.272012	0.00899101	A3	protein_coding	CYTH2	13283	0.307149	0.367839	0.393985	0.353014	0.646434	0.626819	0.735183	0.501597
ENSG00000143575.10;A3:chr1:154245252-154245812:154245252-154246250:+	ENSG00000143575.10	0.271798	0.00549451	A3	protein_coding	HAX1	3365	0.0496654	0.0116255	0.0397196	0.0607156	0.230014	0.519265	0.271663	0.227977
ENSG00000181991.11;A3:chr15:89011255-89018261:89011255-89018341:+	ENSG00000181991.11	0.269758	0.00749251	A3	protein_coding	MRPS11	11539	0	0.0237603	0.0377593	0.0543251	0.467589	0.126926	0.183386	0.416977
ENSG00000232956.4;A3:chr7:45024025-45025620:45023645-45025620:-	ENSG00000232956.4	0.269579	0.00899101	A3	lincRNA	SNHG15	3939	0.175355	0.8	0.405023	0.526214	0.44536	0.952194	0.796396	0.790957
ENSG00000197223.7;A3:chr2:68274451-68280193:68274447-68280193:-	ENSG00000197223.7	0.269136	0.00899101	A3	protein_coding	C1D	69819	0.292414	0.457213	0.483168	0.625423	0.604527	0.916115	0.589818	0.824301
ENSG00000176731.7;A3:chr8:86131592-86132535:86131589-86132535:-	ENSG00000176731.7	0.26833	0.001998	A3	protein_coding	C8orf59	6340	0.273247	0.195153	0.203876	0.18374	0.560023	0.51044	0.459501	0.399374
ENSG00000196290.10;A3:chr2:201754114-201756459:201754114-201756641:+	ENSG00000196290.10	0.266047	0.003996	A3	protein_coding	NIF3L1	14606	0.279703	0.404738	0.375318	0.339531	0.677262	0.591851	0.567982	0.626385
ENSG00000122678.10;A3:chr7:44113029-44113224:44112976-44113224:-	ENSG00000122678.10	0.265692	0.00949051	A3	protein_coding	POLM	10294	0.267877	0.322226	0.366961	0.29142	0.54994	0.688346	0.554225	0.518742
ENSG00000234127.4;A3:chr6:30168915-30172433:30168860-30172433:-	ENSG00000234127.4	0.265361	0.0034965	A3	protein_coding	TRIM26	28973	0.474067	0.433987	0.399407	0.371901	0.401281	0.999234	0.666922	0.673369
ENSG00000106635.3;A3:chr7:72952568-72954212:72952343-72954212:-	ENSG00000106635.3	0.265216	0.0034965	A3	protein_coding	BCL7B	21647	0.00734946	0.0130921	0.0241023	0.0101549	0.194139	0.494735	0.274774	0.151914
ENSG00000167515.6;A3:chr16:88923591-88925027:88923591-88925050:+	ENSG00000167515.6	0.262494	0.002997	A3	protein_coding	TRAPPC2L	6467	0.643284	0.575033	0.605729	0.582093	0.837078	0.889462	0.952891	0.776686
ENSG00000170889.9;A3:chr19:54705477-54710144:54705477-54711266:+	ENSG00000170889.9	0.26143	0.0014985	A3	protein_coding	RPS9	48253	0.0314092	0.0681939	0.0722101	0.111269	0.366181	0.289007	0.266561	0.407055
ENSG00000137221.10;A3:chr6:43465715-43466661:43465715-43466716:+	ENSG00000137221.10	0.261275	0.00999001	A3	protein_coding	TJAP1	29034	0.126126	0.0689376	0.100145	0.045085	0.549337	0.375	0.253956	0.207101
ENSG00000111554.10;A3:chr12:68721290-68724887:68720801-68724887:-	ENSG00000111554.10	0.260604	0.00649351	A3	protein_coding	MDM1	59939	0.125249	0.11242	0.0915458	0.122231	0.486833	0.129108	0.427981	0.44994
ENSG00000196591.7;A3:chr6:114281203-114292021:114281182-114292021:-	ENSG00000196591.7	0.259506	0.00999001	A3	protein_coding	HDAC2	78281	0	0	0	0	0.323091	0.369543	0.211827	0.133564
ENSG00000171135.10;A3:chr3:9932495-9934493:9932495-9934599:+	ENSG00000171135.10	0.259111	0.00549451	A3	protein_coding	JAGN1	3796	0.011107	0.0481171	0.0317291	0.0415926	0.218706	0.403916	0.368492	0.177874
ENSG00000048162.15;A3:chr5:175811375-175812222:175811284-175812222:-	ENSG00000048162.15	0.25551	0.00649351	A3	protein_coding	NOP16	5028	0.527667	0.563172	0.521616	0.529303	0.839866	0.794632	0.80012	0.729179
ENSG00000160741.12;A3:chr1:153925126-153925281:153925111-153925281:-	ENSG00000160741.12	0.254096	0.00699301	A3	protein_coding	CRTC2	10957	0.277731	0.216846	0.20554	0.187253	0.336019	0.686128	0.402052	0.479557
ENSG00000176978.9;A3:chr9:140008167-140008317:140007948-140008317:-	ENSG00000176978.9	0.251536	0.00899101	A3	protein_coding	DPP7	4636	0.0135065	0.0132353	0.00877413	0.00486066	0.167038	0.333825	0.325758	0.219902
ENSG00000137575.7;A3:chr8:59484873-59490592:59484873-59490607:+	ENSG00000137575.7	0.250101	0.00849151	A3	protein_coding	SDCBP	29937	0.327215	0.318208	0.310109	0.962882	0.632428	1	0.286392	1
ENSG00000140988.11;A5:chr16:2012657-2012737:2012657-2013150:-	ENSG00000140988.11	0.942957	0	A5	protein_coding	RPS2	2809	0.0291226	0.040201	0.0357898	0.0424699	0.959832	0.988331	0.986586	0.984663
ENSG00000064961.14;A5:chr19:3572992-3573290:3572822-3573290:+	ENSG00000064961.14	0.882291	0.002997	A5	protein_coding	HMG20B	6312	0	0.0576923	0.413146	0	1	1	1	1
ENSG00000171453.13;A5:chr6:43487923-43488013:43487576-43488013:+	ENSG00000171453.13	0.822131	0	A5	protein_coding	POLR1C	19884	0	0.11791	0.249196	0.344371	1	1	1	1
ENSG00000119185.8;A5:chr2:9558861-9562608:9558861-9563095:-	ENSG00000119185.8	0.776159	0	A5	protein_coding	ITGB1BP1	20073	0.134766	0.306691	0.174977	0.278932	1	1	1	1
ENSG00000033050.3;A5:chr7:150923586-150923824:150923586-150923943:-	ENSG00000033050.3	0.754864	0.002997	A5	protein_coding	ABCF2	19394	0.0581395	0.0676923	0.137214	0.0453515	0.576923	1	1	0.750929
ENSG00000087191.8;A5:chr17:61906923-61907212:61905569-61907212:+	ENSG00000087191.8	0.748927	0.000499501	A5	protein_coding	PSMC5	4868	0.00256082	0.00216216	0.00896552	0.00295296	0.0845725	1	1	0.927778
ENSG00000071894.10;A5:chr8:145619375-145619449:145619375-145619563:-	ENSG00000071894.10	0.704948	0.000499501	A5	protein_coding	CPSF1	16310	0.200938	0.078694	0.0423729	0.0926316	0.593886	0.640543	1	1
ENSG00000125457.9;A5:chr17:73263711-73263827:73263711-73264164:-	ENSG00000125457.9	0.688782	0.0034965	A5	protein_coding	MIF4GD	5000	0	0.209375	0.152941	0.302594	0.749616	1	1	0.670423
ENSG00000148303.12;A5:chr9:136215672-136215777:136215243-136215777:+	ENSG00000148303.12	0.67687	0	A5	protein_coding	RPL7A	3213	0.0254389	0.0290801	0.00707692	0.020636	0.834025	0.732507	0.764162	0.459016
ENSG00000059122.12;A5:chr16:2986878-2987122:2986426-2987122:+	ENSG00000059122.12	0.665761	0.003996	A5	protein_coding	FLYWCH1	39272	0.357143	0.19195	0.335013	0.334066	1	1	0.881215	1
ENSG00000131467.6;A5:chr17:40985956-40986361:40985522-40986361:+	ENSG00000131467.6	0.661695	0.002997	A5	protein_coding	PSME3	19373	0.138498	0.0103306	0.0747051	0.153631	0.0897353	1	0.934211	1
ENSG00000162910.14;A5:chr1:228296022-228296138:228296022-228296656:-	ENSG00000162910.14	0.65739	0.001998	A5	protein_coding	MRPL55	2634	0.0938242	0.159021	0.120935	0.125	0.750696	0.942047	0.750929	0.684669
ENSG00000184640.13;A5:chr17:75450531-75478226:75450190-75478226:+	ENSG00000184640.13	0.646913	0.00599401	A5	protein_coding	2020-09-09	220028	0.167735	0.386364	0.158088	0.105911	1	1	0.405751	1
ENSG00000141522.7;A5:chr17:79827112-79827206:79827112-79827418:-	ENSG00000141522.7	0.643357	0	A5	protein_coding	ARHGDIA	3686	0.0933053	0.0243744	0.0403383	0.0236001	0.746429	1	0.556221	0.452397
ENSG00000108384.10;A5:chr17:56771172-56772292:56770046-56772292:+	ENSG00000108384.10	0.639653	0.0034965	A5	protein_coding	RAD51C	41770	0.283186	0.298701	0.184066	0.240234	0.957161	1	0.802126	0.805512
ENSG00000121766.10;A5:chr1:31770060-31782891:31769943-31782891:+	ENSG00000121766.10	0.637904	0.0014985	A5	protein_coding	ZCCHC17	67942	0.137223	0.401176	0.388821	0.521161	1	1	1	1
ENSG00000162910.14;A5:chr1:228296019-228296138:228296019-228296656:-	ENSG00000162910.14	0.63773	0.000499501	A5	protein_coding	MRPL55	2634	0.0849588	0.253395	0.15376	0.156973	0.758878	0.891028	0.874592	0.67551
ENSG00000129197.10;A5:chr17:5329619-5335862:5329402-5335862:+	ENSG00000129197.10	0.618141	0.000999001	A5	protein_coding	RPAIN	13236	0	0	0	0	0.498705	0.475979	0.762918	0.734962
ENSG00000204628.7;A5:chr5:180669345-180669554:180669345-180670286:-	ENSG00000204628.7	0.611916	0.0044955	A5	protein_coding	GNB2L1	11188	0.0721312	0.318681	0.251046	0.557971	0.883817	1	0.888676	0.875
ENSG00000138780.10;A5:chr4:106632026-106638750:106632020-106638750:+	ENSG00000138780.10	0.598649	0.00649351	A5	protein_coding	GSTCD	138951	0	0	0	0.15493	0.663594	0.472	0.61991	0.79402
ENSG00000104870.8;A5:chr19:50017743-50027764:50017390-50027764:+	ENSG00000104870.8	0.598529	0.0034965	A5	protein_coding	FCGRT	19518	0.0273349	0.0468019	0.088729	0.230263	0.622754	0.853658	0.826879	0.483951
ENSG00000162616.8;A5:chr1:78445303-78478735:78444977-78478735:+	ENSG00000162616.8	0.59128	0.0014985	A5	protein_coding	DNAJB4	38790	0.264368	0.251852	0.267303	0.347394	0.842175	0.924334	0.729531	1
ENSG00000178927.12;A5:chr17:80404572-80405456:80404572-80407046:-	ENSG00000178927.12	0.586395	0.000999001	A5	protein_coding	C17orf62	8241	0.293515	0.433221	0.406744	0.374506	1	0.955545	0.965932	0.932088
ENSG00000136942.10;A5:chr9:127620346-127620555:127620346-127620737:-	ENSG00000136942.10	0.586342	0.000999001	A5	protein_coding	RPL35	4102	0.0650278	0.125	0.169102	0.20542	0.68993	0.815936	0.724392	0.67966
ENSG00000167377.13;A5:chr16:71490731-71495562:71490731-71496113:-	ENSG00000167377.13	0.584872	0.0014985	A5	protein_coding	ZNF23	15499	0.278646	0.32	0.117647	0.255583	0.903803	0.815612	0.968354	0.623595
ENSG00000122026.6;A5:chr13:27825987-27827902:27825793-27827902:+	ENSG00000122026.6	0.584565	0	A5	protein_coding	RPL21	5383	0.0875287	0.140146	0.122047	0.0981222	0.651997	0.836025	0.652652	0.645431
ENSG00000175756.9;A5:chr1:1310170-1310377:1310170-1310455:-	ENSG00000175756.9	0.584002	0.000499501	A5	protein_coding	AURKAIP1	1766	0.181109	0.306968	0.316327	0.443023	0.931086	0.887148	0.860296	0.904906
ENSG00000173171.10;A5:chr1:155182010-155182176:155180418-155182176:+	ENSG00000173171.10	0.571501	0.0034965	A5	protein_coding	MTX1	5126	0.146032	0.130312	0.155131	0.221264	0.66763	0.846968	0.756672	0.667473
ENSG00000096080.7;A5:chr6:43639643-43642939:43639643-43643231:-	ENSG00000096080.7	0.566669	0.0024975	A5	protein_coding	MRPS18A	16489	0.368012	0.683544	0.243964	0.305882	0.981271	1	0.995713	0.891094
ENSG00000158793.9;A5:chr1:161088341-161088924:161087968-161088924:+	ENSG00000158793.9	0.556807	0.00599401	A5	protein_coding	NIT1	7360	0.178947	0.412322	0.566952	0.401813	1	1	0.966507	0.820755
ENSG00000182196.9;A5:chr12:123465292-123465676:123464932-123465676:+	ENSG00000182196.9	0.554863	0.000499501	A5	protein_coding	ARL6IP4	2850	0.383903	0.275058	0.284787	0.273043	1	1	1	0.436242
ENSG00000060971.13;A5:chr3:38167372-38167653:38167372-38168001:-	ENSG00000060971.13	0.547467	0.000499501	A5	protein_coding	ACAA1	34114	0.301546	0.435279	0.342048	0.324602	0.804703	1	0.948035	0.840606
ENSG00000167515.6;A5:chr16:88923859-88925050:88923591-88925050:+	ENSG00000167515.6	0.545934	0.0014985	A5	protein_coding	TRAPPC2L	6467	0	0.0127543	0.0213049	0.018301	0.37509	0.750539	0.785714	0.324752
ENSG00000108384.10;A5:chr17:56771011-56772292:56770046-56772292:+	ENSG00000108384.10	0.545448	0.00649351	A5	protein_coding	RAD51C	41770	0.106618	0	0.172702	0.170576	0.818428	1	0.566308	0.246951
ENSG00000172053.10;A5:chr3:49133512-49135425:49133512-49135625:-	ENSG00000172053.10	0.545378	0.002997	A5	protein_coding	QARS	9189	0.0386983	0.0630252	0.0303798	0.0634441	0.422925	0.88687	0.787582	0.279683
ENSG00000143543.10;A5:chr1:153949398-153949646:153949398-153949815:-	ENSG00000143543.10	0.54369	0.002997	A5	protein_coding	JTB	3420	0	0.388802	0.250526	0.462783	0.889308	0.837752	0.902688	0.647126
ENSG00000162244.6;A5:chr3:52029485-52029747:52029485-52029781:-	ENSG00000162244.6	0.534094	0.001998	A5	protein_coding	RPL29	2343	0.275194	0.110629	0.229485	0	0.810115	0.442263	0.623515	0.875789
ENSG00000159069.9;A5:chr9:139836136-139836207:139836136-139836498:-	ENSG00000159069.9	0.531365	0.000499501	A5	protein_coding	FBXW5	4262	0.13521	0.12966	0.0874301	0.0904008	0.662814	0.689583	0.598028	0.617735
ENSG00000168488.14;A5:chr16:28847806-28848049:28847443-28848049:+	ENSG00000168488.14	0.527362	0.0014985	A5	protein_coding	ATXN2L	14203	0.193268	0.276087	0.21665	0.312945	0.515625	1	0.881543	0.71123
ENSG00000182004.8;A5:chr1:203831350-203832791:203831083-203832791:+	ENSG00000182004.8	0.52453	0.000499501	A5	protein_coding	SNRPE	8948	0.402089	0.269631	0.415156	0.305466	0.929253	0.834559	0.844161	0.882489
ENSG00000148303.12;A5:chr9:136215672-136215777:136215428-136215777:+	ENSG00000148303.12	0.524507	0.00649351	A5	protein_coding	RPL7A	3213	0.349754	0.485148	0.185484	0.316062	0.759924	0.927595	0.828321	0.918635
ENSG00000133134.7;A5:chrX:102565361-102565514:102565361-102565824:-	ENSG00000133134.7	0.523737	0.0034965	A5	protein_coding	BEX2	1701	0.0578635	0.0835165	0.112266	0	0.643939	0.724305	0.469657	0.510695
ENSG00000087586.13;A5:chr20:54965721-54966999:54965721-54967210:-	ENSG00000087586.13	0.52261	0.00699301	A5	protein_coding	AURKA	22949	0	0.645806	0.255193	0.421115	1	1	0.604712	0.807843
ENSG00000135365.11;A5:chr11:45959863-45967391:45959863-45967627:-	ENSG00000135365.11	0.521539	0.00549451	A5	protein_coding	PHF21A	192115	0	0	0	0	0.121457	1	0.653495	0.311203
ENSG00000185825.11;A5:chrX:152988743-152988963:152988743-152989471:-	ENSG00000185825.11	0.519747	0.0024975	A5	protein_coding	BCAP31	24206	0.256647	0.347285	0.404972	0.428408	0.905188	1	1	0.611111
ENSG00000162062.10;A5:chr16:2510382-2510624:2510171-2510624:+	ENSG00000162062.10	0.516488	0.003996	A5	protein_coding	C16orf59	4884	0.429546	0.394737	0.490417	0.619349	1	1	1	1
ENSG00000205309.9;A5:chr17:17207215-17209857:17207131-17209857:+	ENSG00000205309.9	0.516048	0.000499501	A5	protein_coding	NT5M	44329	0.117998	0.222472	0.142427	0.248601	0.714653	0.598759	0.764045	0.718232
ENSG00000164896.15;A5:chr7:150777009-150777296:150777009-150777772:-	ENSG00000164896.15	0.50845	0.000499501	A5	protein_coding	FASTK	4243	0.0353403	0.0461976	0.040884	0.029735	0.626204	0.625508	0.423706	0.510539
ENSG00000100823.7;A5:chr14:20923587-20923737:20923548-20923737:+	ENSG00000100823.7	0.507678	0.00649351	A5	protein_coding	APEX1	2578	0.433892	0.114796	0.306283	0.240437	1	1	0.499002	0.627119
ENSG00000205581.6;A5:chr21:40720265-40720348:40720265-40720471:-	ENSG00000205581.6	0.50137	0.0024975	A5	protein_coding	HMGN1	7333	0.0148515	0.246032	0	0	0.547766	0.539962	0.691569	0.487067
ENSG00000134291.7;A5:chr12:48360012-48360466:48359128-48360466:+	ENSG00000134291.7	0.497252	0.000999001	A5	protein_coding	TMEM106C	5310	0.0378882	0.173444	0.188788	0.203063	0.45913	1	0.603888	0.529171
ENSG00000104859.10;A5:chr19:45571316-45571678:45571312-45571678:+	ENSG00000104859.10	0.49486	0.0024975	A5	protein_coding	CLASRP	31917	0.181076	0.235772	0.267558	0.223933	0.793333	0.695906	0.841246	0.557292
ENSG00000182362.9;A5:chr21:47706651-47706784:47706329-47706784:+	ENSG00000182362.9	0.493206	0.000999001	A5	protein_coding	YBEY	11415	0.125826	0.156231	0.0857423	0.0905172	0.712727	0.733092	0.507059	0.478261
ENSG00000159352.11;A5:chr1:151238674-151238784:151238597-151238784:+	ENSG00000159352.11	0.490214	0.001998	A5	protein_coding	PSMD4	12777	0.110264	0.0848329	0.0510806	0.0463629	0.49301	0.745504	0.732558	0.282322
ENSG00000167395.10;A5:chr16:31086082-31087567:31085952-31087567:+	ENSG00000167395.10	0.484056	0.00799201	A5	protein_coding	ZNF646	9775	0.266355	0.0401606	0.129825	0.153153	0.760671	0.45291	0.39207	0.920068
ENSG00000221978.7;A5:chr1:1326245-1328059:1326245-1328170:-	ENSG00000221978.7	0.482121	0.0044955	A5	protein_coding	CCNL2	13618	0.29661	0.298039	0.494773	0.371015	0.736264	1	0.801909	0.850746
ENSG00000027001.7;A5:chr13:24460645-24462817:24460645-24463271:-	ENSG00000027001.7	0.480755	0.0044955	A5	protein_coding	MIPEP	159231	0.0211538	0.014197	0.00564972	0.00697837	0.571977	0.703704	0.413088	0.28223
ENSG00000188243.8;A5:chr13:76100775-76104250:76100775-76104447:-	ENSG00000188243.8	0.479216	0.0024975	A5	protein_coding	COMMD6	24226	0	0	0	0	0.357724	0.592793	0.430348	0.536
ENSG00000204472.8;A5:chr6:31583131-31583298:31583070-31583298:+	ENSG00000204472.8	0.479041	0.003996	A5	protein_coding	AIF1	1838	0.224832	0.28744	0.63924	0.237082	0.791689	1	0.769178	0.743892
ENSG00000164405.6;A5:chr5:132202727-132203180:132202379-132203180:+	ENSG00000164405.6	0.477113	0	A5	protein_coding	UQCRQ	1472	0.214692	0.516383	0.392041	0.26043	0.843952	0.798925	0.893617	0.755502
ENSG00000122026.6;A5:chr13:27825987-27827902:27825836-27827902:+	ENSG00000122026.6	0.474722	0.0024975	A5	protein_coding	RPL21	5383	0.223825	0.235138	0.275637	0.165109	0.707026	0.877536	0.668952	0.545084
ENSG00000163138.14;A5:chr4:20702370-20706089:20702201-20706089:+	ENSG00000163138.14	0.474377	0.00999001	A5	protein_coding	PACRGL	56626	0	0.245614	0.177546	0.177236	0.742857	1	0.282655	0.472393
ENSG00000109180.10;A5:chr4:48833548-48834637:48833415-48834637:+	ENSG00000109180.10	0.474296	0.0024975	A5	protein_coding	OCIAD1	56606	0	0.15	0.182609	0.165872	0.698113	0.271397	0.426154	1
ENSG00000126456.11;A5:chr19:50166771-50167931:50166771-50168888:-	ENSG00000126456.11	0.474241	0.00499501	A5	protein_coding	IRF3	6307	0.272436	0.567627	0.413603	0.516483	0.753501	1	1	0.913613
ENSG00000153339.9;A5:chr18:29511486-29522571:29511486-29522915:-	ENSG00000153339.9	0.466382	0.00899101	A5	protein_coding	TRAPPC8	123964	0.418511	0.361783	0.411436	0.38404	0.810345	1	0.630952	1
ENSG00000116922.10;A5:chr1:38155558-38155674:38155558-38155888:-	ENSG00000116922.10	0.465525	0.00849151	A5	protein_coding	C1orf109	10673	0.216292	0.34555	0.186441	0.0700389	0.772222	0.576453	0.789474	0.542274
ENSG00000083807.5;A5:chr19:59010058-59010152:59010058-59010490:-	ENSG00000083807.5	0.464944	0.001998	A5	protein_coding	SLC27A5	32902	0.0712329	0.0631365	0.122414	0.0837283	0.492236	0.430464	0.622722	0.654867
ENSG00000089063.10;A5:chr20:5090091-5093376:5090091-5093607:-	ENSG00000089063.10	0.460695	0.000499501	A5	protein_coding	TMEM230	13264	0.205179	0.220098	0.20631	0.163642	0.679116	0.770898	0.732399	0.455597
ENSG00000133134.7;A5:chrX:102565361-102565511:102565361-102565824:-	ENSG00000133134.7	0.456345	0.00899101	A5	protein_coding	BEX2	1701	0	0.0855263	0	0.227848	0.554502	0.766393	0.631193	0.186667
ENSG00000149743.9;A5:chr11:63991439-63991572:63991439-63991757:-	ENSG00000149743.9	0.454864	0.00599401	A5	protein_coding	TRPT1	2456	0.330918	0.758454	0.388298	0.136232	0.813804	0.972973	0.837139	0.809443
ENSG00000071462.7;A5:chr7:73098253-73100966:73098231-73100966:+	ENSG00000071462.7	0.448817	0.00549451	A5	protein_coding	WBSCR22	22137	0.423358	0	0.0805755	0.0730594	0.528977	0.988506	0.375	0.479777
ENSG00000115661.9;A5:chr2:220111598-220112137:220110807-220112137:+	ENSG00000115661.9	0.444508	0.00999001	A5	protein_coding	STK16	4883	0	0	0.165919	0	0.8368	0.276596	0.388889	0.441667
ENSG00000122678.10;A5:chr7:44114129-44118339:44114129-44118355:-	ENSG00000122678.10	0.441427	0.003996	A5	protein_coding	POLM	10294	0.332627	0.49553	0.358467	0.481844	0.806202	1	0.802147	0.825826
ENSG00000168273.3;A5:chr3:52570922-52574440:52570789-52574440:+	ENSG00000168273.3	0.440006	0.0024975	A5	protein_coding	SMIM4	45225	0.200106	0.25098	0.204752	0.267946	0.717718	0.542449	0.650695	0.772947
ENSG00000165480.11;A5:chr13:21746820-21750487:21746820-21750514:-	ENSG00000165480.11	0.43984	0.001998	A5	protein_coding	SKA3	23008	0.129196	0.129794	0.13073	0.101744	0.524157	0.67541	0.688415	0.362842
ENSG00000175768.8;A5:chr9:37588929-37592250:37588929-37592307:-	ENSG00000175768.8	0.437191	0.0024975	A5	protein_coding	TOMM5	9997	0.368764	0.112392	0.154795	0.110624	0.589851	0.843994	0.548171	0.513321
ENSG00000154545.12;A5:chrX:51934969-51935153:51934957-51935153:+	ENSG00000154545.12	0.43687	0.00599401	A5	protein_coding	MAGED4	7446	0.460465	0.275414	0.315375	0.478063	0.857143	0.757576	0.845819	0.81626
ENSG00000160752.10;A5:chr1:155279996-155282046:155278756-155282046:+	ENSG00000160752.10	0.432228	0.00799201	A5	protein_coding	FDPS	11919	0.189831	0.226744	0.182065	0.258064	0.768489	0.658537	0.571125	0.587467
ENSG00000156873.11;A5:chr16:30759811-30760124:30759739-30760124:+	ENSG00000156873.11	0.430396	0.00649351	A5	protein_coding	PHKG2	12900	0.540797	0.493256	0.471698	0.669463	0.898374	1	0.998423	1
ENSG00000196230.8;A5:chr6:30689991-30690314:30689675-30690314:+	ENSG00000196230.8	0.423738	0.003996	A5	protein_coding	TUBB	5226	0	0.0474683	0.23507	0.00141243	0.446998	0.611913	0.446934	0.473058
ENSG00000101294.12;A5:chr20:30149543-30156923:30149539-30156923:+	ENSG00000101294.12	0.423436	0.002997	A5	protein_coding	HM13	55140	0.118644	0	0.0838574	0	0.540541	0.345521	0.698355	0.311828
ENSG00000168818.5;A5:chr4:4461214-4463629:4461214-4463633:-	ENSG00000168818.5	0.423035	0.003996	A5	protein_coding	STX18	126605	0.190331	0.328767	0.186657	0.103896	0.602669	0.558296	0.77578	0.565045
ENSG00000134419.11;A5:chr16:18800440-18801219:18800440-18801566:-	ENSG00000134419.11	0.421912	0.000999001	A5	protein_coding	RPS15A	9089	0.232228	0.236375	0.359278	0.288538	0.659539	0.778746	0.703297	0.662485
ENSG00000125458.2;A5:chr17:73126962-73127060:73126962-73127140:-	ENSG00000125458.2	0.421649	0.000499501	A5	protein_coding	NT5C	1571	0.126135	0.169901	0.1143	0.158814	0.714681	0.542103	0.378392	0.620569
ENSG00000122678.10;A5:chr7:44113624-44113730:44113624-44113997:-	ENSG00000122678.10	0.416621	0.00549451	A5	protein_coding	POLM	10294	0.292365	0.395918	0.328054	0.481844	0.620278	1	0.802147	0.74224
ENSG00000164011.13;A5:chr1:43315413-43316621:43315084-43316621:+	ENSG00000164011.13	0.413758	0.00899101	A5	protein_coding	ZNF691	5869	0.0881764	0.175676	0.102564	0.356522	0.610984	0.525355	0.547231	0.6944
ENSG00000143771.7;A5:chr1:224545314-224553581:224544770-224553581:+	ENSG00000143771.7	0.410132	0.00549451	A5	protein_coding	CNIH4	22610	0.240741	0.2891	0.313397	0.178667	0.641441	0.899819	0.618169	0.503003
ENSG00000156976.10;A5:chr3:186506209-186506914:186506205-186506914:+	ENSG00000156976.10	0.409405	0.0024975	A5	protein_coding	EIF4A2	6696	0.453825	0.412795	0.478189	0.468915	0.842385	0.942297	0.865008	0.801651
ENSG00000178999.8;A5:chr17:8109957-8110058:8109957-8110636:-	ENSG00000178999.8	0.407269	0.00499501	A5	protein_coding	AURKB	5863	0.353436	0.348035	0.372819	0.350638	0.766017	0.847839	0.767908	0.672241
ENSG00000144306.9;A5:chr2:175261021-175263003:175260545-175263003:+	ENSG00000144306.9	0.403618	0.00649351	A5	protein_coding	SCRN3	33846	0.0424482	0.0966387	0.207232	0.122995	0.59626	0.625474	0.479608	0.382445
ENSG00000100445.12;A5:chr14:24910132-24910880:24910132-24911384:-	ENSG00000100445.12	0.400117	0.0044955	A5	protein_coding	SDR39U1	3140	0.0842946	0.0985998	0.0452397	0.0453135	0.360862	0.622742	0.575866	0.314448
ENSG00000100650.11;A5:chr14:70234097-70234855:70233968-70234855:+	ENSG00000100650.11	0.399538	0.002997	A5	protein_coding	SRSF5	45106	0.553275	0.461886	0.415573	0.498819	0.845828	0.949965	0.904388	0.827527
ENSG00000186187.7;A5:chr16:75140469-75141631:75138787-75141631:+	ENSG00000186187.7	0.399194	0.0034965	A5	protein_coding	ZNRF1	111965	0.0117311	0.0731546	0.0486137	0.0519723	0.397403	0.726717	0.529792	0.128338
ENSG00000160226.11;A5:chr21:45750209-45750346:45750209-45750706:-	ENSG00000160226.11	0.398046	0.00899101	A5	protein_coding	C21orf2	10459	0.080597	0.0319927	0.0857344	0.0686956	0.464143	0.570588	0.433875	0.390597
ENSG00000162910.14;A5:chr1:228296019-228296138:228296019-228296850:-	ENSG00000162910.14	0.397004	0.0014985	A5	protein_coding	MRPL55	2634	0.083691	0.242009	0.117391	0.183843	0.536427	0.793137	0.558145	0.32724
ENSG00000184319.11;A5:chr22:51222500-51223601:51222292-51223601:+	ENSG00000184319.11	0.396471	0.0044955	A5	pseudogene	AC002055.4	44362	0.254058	0.360496	0.432787	0.375779	0.810492	0.867568	0.667647	0.663296
ENSG00000239779.2;A5:chr2:74686689-74686770:74686225-74686770:+	ENSG00000239779.2	0.394865	0.00699301	A5	protein_coding	WBP1	2563	0.347687	0.553015	0.317188	0.646914	0.882424	0.969088	0.7131	0.879653
ENSG00000117450.9;A5:chr1:45984726-45987281:45984726-45987530:-	ENSG00000117450.9	0.393213	0.000999001	A5	protein_coding	PRDX1	12012	0.110444	0.347003	0.117874	0.0823464	0.248572	0.915638	0.854122	0.212185
ENSG00000175768.8;A5:chr9:37588929-37592250:37588929-37592288:-	ENSG00000175768.8	0.386773	0.00899101	A5	protein_coding	TOMM5	9997	0.477528	0.197969	0.321023	0.215812	0.666217	0.821317	0.663469	0.608421
ENSG00000100445.12;A5:chr14:24910132-24910215:24910132-24911384:-	ENSG00000100445.12	0.385522	0.00549451	A5	protein_coding	SDR39U1	3140	0.00864553	0.0227704	0.0374404	0.0888626	0.41157	0.591954	0.20045	0.495833
ENSG00000105856.9;A5:chr7:106809630-106820324:106809472-106820324:+	ENSG00000105856.9	0.384691	0.0044955	A5	protein_coding	HBP1	33569	0.284746	0.652302	0.694132	0.772187	0.972467	1	0.969663	1
ENSG00000104852.10;A5:chr19:49606844-49607891:49605442-49607891:+	ENSG00000104852.10	0.38416	0.0014985	A5	protein_coding	SNRNP70	23187	0.195876	0.0996633	0.197012	0.139852	0.406435	1	0.377715	0.384892
ENSG00000140025.11;A5:chr14:90420345-90420930:90420345-90421077:-	ENSG00000140025.11	0.383738	0.00999001	A5	protein_coding	EFCAB11	160109	0.391389	0.352318	0.347686	0.26431	0.825911	1	0.478908	0.585837
ENSG00000109332.15;A5:chr4:103747793-103748584:103747793-103748892:-	ENSG00000109332.15	0.383423	0.001998	A5	protein_coding	UBE2D3	74514	0.174078	0.226213	0.213385	0.405578	0.276971	0.630822	1	0.645151
ENSG00000105373.14;A5:chr19:48255816-48258731:48255801-48258731:+	ENSG00000105373.14	0.383025	0.002997	A5	protein_coding	GLTSCR2	11537	0.988128	0	0.170415	0.336159	0.775025	0.986795	0.509456	0.755528
ENSG00000140365.11;A5:chr15:75632219-75632306:75631685-75632306:+	ENSG00000140365.11	0.382784	0.00849151	A5	protein_coding	COMMD4	6037	0.0251027	0.0372493	0.0294388	0.0424437	0.168067	0.953125	0.357868	0.186312
ENSG00000170846.11;A5:chr4:6676433-6676720:6676364-6676720:+	ENSG00000170846.11	0.381364	0.002997	A5	lincRNA	AC093323.3	2597	0.158644	0.215334	0.318151	0.39246	0.694805	0.530522	0.695418	0.689299
ENSG00000120963.7;A5:chr8:102213971-102214561:102213971-102216878:-	ENSG00000120963.7	0.381331	0.001998	A5	protein_coding	ZNF706	28316	0.0179457	0.0200997	0.0342146	0.0339005	0.145227	1	0.248357	0.237902
ENSG00000100445.12;A5:chr14:24910132-24910215:24910132-24911552:-	ENSG00000100445.12	0.380833	0.00999001	A5	protein_coding	SDR39U1	3140	0.0162749	0.0762712	0.179739	0.262238	0.526427	0.511928	0.364754	0.654746
ENSG00000130731.11;A5:chr16:684797-684889:684797-685612:-	ENSG00000130731.11	0.379738	0.00649351	A5	protein_coding	C16orf13	1930	0.486274	0.787826	0.604575	0.437315	0.946737	0.966656	0.980949	0.940602
ENSG00000010539.7;A5:chr16:3283836-3284636:3283836-3284987:-	ENSG00000010539.7	0.379164	0.00499501	A5	protein_coding	ZNF200	13897	0.496173	0.482335	0.501718	0.557491	0.898086	1	0.867961	0.788325
ENSG00000087191.8;A5:chr17:61905283-61905479:61904874-61905479:+	ENSG00000087191.8	0.376611	0.00549451	A5	protein_coding	PSMC5	4868	0.0461923	0	0	0.00279677	0.0588235	1	0.49661	0
ENSG00000147804.5;A5:chr8:145638330-145638621:145638330-145638897:-	ENSG00000147804.5	0.373425	0.00899101	A5	protein_coding	SLC39A4	7154	0.365541	0.247069	0.0433579	0.242875	0.494071	0.595285	0.714052	0.589136
ENSG00000130713.11;A5:chr9:133573638-133574716:133573014-133574716:+	ENSG00000130713.11	0.37289	0.00699301	A5	protein_coding	EXOSC2	11141	0.0862745	0.197368	0.219114	0.239852	0.305424	1	0.532467	0.396277
ENSG00000139350.7;A5:chr12:97301634-97303530:97301402-97303530:+	ENSG00000139350.7	0.368964	0.00549451	A5	protein_coding	NEDD1	46129	0.582822	0.586701	0.435983	0.688069	0.89141	1	0.947217	0.930806
ENSG00000089063.10;A5:chr20:5090091-5093389:5090091-5093607:-	ENSG00000089063.10	0.367775	0.0024975	A5	protein_coding	TMEM230	13264	0.135356	0.0693942	0.059034	0.0577076	0.451108	0.602151	0.47023	0.269102
ENSG00000159363.13;A5:chr1:17312853-17312958:17312853-17313300:-	ENSG00000159363.13	0.366065	0.00499501	A5	protein_coding	ATP13A2	25971	0.0788825	0.111038	0.0560224	0.134654	0.383224	0.528662	0.461452	0.471519
ENSG00000129197.10;A5:chr17:5331531-5335862:5329402-5335862:+	ENSG00000129197.10	0.366004	0.00649351	A5	protein_coding	RPAIN	13236	0.175516	0.229333	0.247039	0.401033	0.395313	0.535387	0.856354	0.729885
ENSG00000183889.8;A5:chr16:16429994-16434163:16429849-16434163:+	ENSG00000183889.8	0.365657	0.00799201	A5	protein_coding	AC138969.4	33147	0.284924	0.454824	0.484018	0.337189	0.78972	1	0.550218	0.683646
ENSG00000140988.11;A5:chr16:2013257-2014277:2013257-2014450:-	ENSG00000140988.11	0.365146	0.003996	A5	protein_coding	RPS2	2809	0.00282533	0.0260019	0.0367816	0.0206132	0.215286	0.572836	0.401155	0.35753
ENSG00000104946.6;A5:chr19:50382761-50383536:50381829-50383536:+	ENSG00000104946.6	0.365127	0.00649351	A5	protein_coding	TBC1D17	11324	0.0194301	0.0695461	0.063022	0.0439739	0.272727	0.745763	0.419679	0.21831
ENSG00000101337.11;A5:chr20:30697842-30720816:30697558-30720816:+	ENSG00000101337.11	0.364144	0.00499501	A5	protein_coding	TM9SF4	57753	0	0.103415	0.0408264	0.0395238	0.332938	0.648715	0.332599	0.326087
ENSG00000071462.7;A5:chr7:73098330-73100966:73098231-73100966:+	ENSG00000071462.7	0.363304	0.00549451	A5	protein_coding	WBSCR22	22137	0.641723	0.27695	0.262976	0.331137	0.716617	0.983664	0.536797	0.728924
ENSG00000168488.14;A5:chr16:28847497-28848049:28847443-28848049:+	ENSG00000168488.14	0.363035	0.00549451	A5	protein_coding	ATXN2L	14203	0.548877	0.483721	0.476542	0.611736	0.732297	1	0.937318	0.903399
ENSG00000169592.10;A5:chr16:30015978-30016542:30012851-30016542:+	ENSG00000169592.10	0.362074	0.00599401	A5	protein_coding	INO80E	10500	0.16726	0.272466	0.226542	0.280193	0.416033	0.821931	0.627024	0.529769
ENSG00000174748.14;A5:chr3:23958664-23959341:23958586-23959341:+	ENSG00000174748.14	0.361842	0.0034965	A5	protein_coding	RPL15	7148	1	0.0377256	0.0363587	0.0225144	1	1	0.5	0.0439666
ENSG00000130731.11;A5:chr16:684797-684889:684797-685281:-	ENSG00000130731.11	0.360375	0.002997	A5	protein_coding	C16orf13	1930	0.219599	0.304436	0.221469	0.237661	0.622749	0.694371	0.594449	0.513094
ENSG00000182165.13;A5:chr7:86971000-86974359:86971000-86974621:-	ENSG00000182165.13	0.36006	0.00499501	A5	lincRNA	TP53TG1	20291	0.328532	0.521398	0.461124	0.420714	0.73348	1	0.883721	0.554806
ENSG00000052723.7;A5:chr1:115321905-115322731:115321905-115323070:-	ENSG00000052723.7	0.359954	0.002997	A5	protein_coding	SIKE1	11207	0	0.037464	0.0768668	0.027735	0.40039	0.465912	0.37479	0.340789
ENSG00000126814.6;A5:chr14:61446604-61447562:61446604-61447742:-	ENSG00000126814.6	0.359401	0.00899101	A5	protein_coding	TRMT5	9908	0	0.036	0.0322234	0.0631929	0.389184	0.54955	0.259714	0.370574
ENSG00000111445.9;A5:chr12:118455858-118456877:118455620-118456877:+	ENSG00000111445.9	0.359115	0.0034965	A5	protein_coding	RFC5	19543	0.0539384	0.0921778	0.040721	0.0727891	0.136014	1	0.421587	0.138486
ENSG00000023228.9;A5:chr2:207018406-207023808:207018406-207023820:-	ENSG00000023228.9	0.355842	0.0034965	A5	protein_coding	NDUFS1	44787	0.0345363	0.0514732	0.128732	0.0879765	0.465245	0.586667	0.420503	0.253672
ENSG00000140988.11;A5:chr16:2014366-2014450:2014366-2014808:-	ENSG00000140988.11	0.353895	0.000499501	A5	protein_coding	RPS2	2809	0.53301	0.552448	0.558145	0.653781	0.92929	0.863842	0.958523	0.961308
ENSG00000100462.11;A5:chr14:23389940-23390049:23389940-23390197:-	ENSG00000100462.11	0.350441	0.00499501	A5	protein_coding	PRMT5	9075	0	0.569494	0.248485	0.441627	0.79403	0.293923	0.826777	0.746639
ENSG00000168876.4;A5:chr11:94230427-94231237:94230117-94231237:+	ENSG00000168876.4	0.349013	0.00699301	A5	protein_coding	ANKRD49	5955	0.0234292	0.195837	0.0465357	0.0631104	0.318895	0.713192	0.50064	0.192237
ENSG00000100532.7;A5:chr14:54997481-54997621:54996944-54997621:+	ENSG00000100532.7	0.348844	0.00799201	A5	protein_coding	CGRRF1	29038	0	0	0.0461538	0.0477987	0.388132	0.322251	0.271493	0.507452
ENSG00000172663.4;A5:chr11:67235061-67235488:67235061-67235499:-	ENSG00000172663.4	0.345755	0.0044955	A5	protein_coding	TMEM134	4920	0.0373832	0.0508799	0.0426415	0.0669764	0.413482	0.506519	0.292743	0.368155
ENSG00000219200.6;A5:chr17:6916096-6916985:6916076-6916985:+	ENSG00000219200.6	0.345691	0.00499501	A5	protein_coding	RNASEK	2116	0.0430108	0.262028	0.142811	0.25754	0.783951	0.320122	0.462973	0.521106
ENSG00000127774.6;A5:chr17:3572306-3572392:3572193-3572392:+	ENSG00000127774.6	0.344358	0.0014985	A5	protein_coding	EMC6	854	0.126184	0.160639	0.145456	0.118236	0.456141	0.578094	0.502089	0.391622
ENSG00000120913.19;A5:chr8:22437040-22438116:22436737-22438116:+	ENSG00000120913.19	0.343387	0.00749251	A5	protein_coding	PDLIM2	19747	0.241401	0.549637	0.52574	0.494853	0.890995	0.805556	0.762712	0.725917
ENSG00000129083.8;A5:chr11:14520531-14521155:14520531-14521253:-	ENSG00000129083.8	0.340459	0.0034965	A5	protein_coding	COPB1	56588	0.190766	0.173572	0.1837	0.206912	0.396778	0.823072	0.379938	0.516996
ENSG00000198843.8;A5:chr3:150321473-150340172:150321286-150340172:+	ENSG00000198843.8	0.340052	0.00599401	A5	protein_coding	SELT	27561	0.141767	0.434864	0.300524	0.0459408	0.587884	0.626808	0.76393	0.304679
ENSG00000108773.6;A5:chr17:40270421-40271072:40270421-40271263:-	ENSG00000108773.6	0.338393	0.00499501	A5	protein_coding	KAT2A	8251	0.102309	0.255456	0.231437	0.219443	0.304546	0.76351	0.62488	0.469281
ENSG00000182093.10;A5:chr21:40763402-40763695:40762789-40763695:+	ENSG00000182093.10	0.334869	0.002997	A5	protein_coding	WRB	48285	0.0215027	0.0667293	0.0469323	0.0502216	0.287916	0.568021	0.475547	0.193378
ENSG00000159069.9;A5:chr9:139836136-139836207:139836136-139836552:-	ENSG00000159069.9	0.334845	0.00899101	A5	protein_coding	FBXW5	4262	0.642544	0.632911	0.554104	0.79726	1	1	0.9662	1
ENSG00000204673.6;A5:chr19:50376559-50379860:50376559-50380494:-	ENSG00000204673.6	0.334677	0.00599401	A5	protein_coding	AKT1S1	9422	0.189739	0.259203	0.235027	0.138746	0.611111	0.697738	0.47191	0.380665
ENSG00000164896.15;A5:chr7:150777009-150777524:150777009-150777772:-	ENSG00000164896.15	0.333736	0.00949051	A5	protein_coding	FASTK	4243	0.037859	0.0808219	0.0534351	0.10012	0.429412	0.504834	0.20339	0.469543
ENSG00000132832.5;A5:chr20:43288419-43291846:43288419-43291995:-	ENSG00000132832.5	0.333619	0.0044955	A5	antisense	RP11-445H22.3	39646	0.281085	0.464776	0.37349	0.471578	0.523105	1	0.895468	0.506831
ENSG00000149743.9;A5:chr11:63993052-63993258:63993052-63993522:-	ENSG00000149743.9	0.329359	0.0044955	A5	protein_coding	TRPT1	2456	0.0514541	0.0978355	0.0628998	0.056917	0.369955	0.0502092	0.819355	0.347023
ENSG00000090621.9;A5:chr1:40029413-40030095:40029413-40030143:-	ENSG00000090621.9	0.327748	0.00599401	A5	protein_coding	PABPC4	15975	0.326848	0.522966	0.401846	0.472498	0.618825	0.892769	0.794639	0.728919
ENSG00000111665.7;A5:chr12:6958362-6958487:6958362-6958729:-	ENSG00000111665.7	0.325981	0.002997	A5	protein_coding	CDCA3	7274	0.0350043	0.0724191	0.0933409	0.0776914	0.389915	0.436665	0.400693	0.355106
ENSG00000221983.3;A5:chr19:18682719-18683161:18682697-18683161:+	ENSG00000221983.3	0.324739	0.0014985	A5	protein_coding	UBA52	5821	0	0	0.697879	0	0.367837	0.568026	0.446251	0.614721
ENSG00000100823.7;A5:chr14:20923587-20923737:20923497-20923737:+	ENSG00000100823.7	0.323185	0.0044955	A5	protein_coding	APEX1	2578	0.0827709	0.0178642	0.0448964	0.0290429	0.248677	0.782418	0.189825	0.246393
ENSG00000205352.6;A5:chr12:53835624-53836479:53835601-53836479:+	ENSG00000205352.6	0.322941	0.003996	A5	protein_coding	PRR13	5041	1	0.0194125	0.43617	0.22701	0.925081	0.754495	0.703797	0.590981
ENSG00000188846.9;A5:chr3:40499238-40499381:40498965-40499381:+	ENSG00000188846.9	0.319988	0.001998	A5	protein_coding	RPL14	5079	0.0382074	0.0244002	0.024227	0.0285285	0.233715	0.673809	0.310881	0.176909
ENSG00000130227.12;A5:chr8:21829479-21832181:21829452-21832181:+	ENSG00000130227.12	0.319358	0.0024975	A5	protein_coding	XPO7	86917	0.0121137	0.0240937	0.0161248	0.0345937	0.210321	0.991786	0.102139	0.0601127
ENSG00000205352.6;A5:chr12:53836370-53836479:53835601-53836479:+	ENSG00000205352.6	0.318211	0.00899101	A5	protein_coding	PRR13	5041	1	0.0290845	0.0670074	0.0350624	0.779452	0.775255	0.513947	0.335345
ENSG00000183426.11;A5:chr16:15043793-15043907:15042894-15043907:+	ENSG00000183426.11	0.316888	0.00499501	A5	protein_coding	NPIPA1	29257	0.034029	0.0504244	0.0569267	0.0645161	0.229508	0.611719	0.419429	0.212794
ENSG00000023287.8;A5:chr8:53537347-53540592:53537347-53540601:-	ENSG00000023287.8	0.312799	0.00899101	A5	protein_coding	RB1CC1	123388	0.187071	0.404834	0.524454	0.338958	0.664158	0.582061	0.724313	0.735979
ENSG00000161970.8;A5:chr17:8285633-8286093:8285633-8286180:-	ENSG00000161970.8	0.311667	0.00899101	A5	protein_coding	RPL26	5694	0.0778761	0.0410628	0.12593	0.170854	0.472056	0.724705	0.158803	0.306827
ENSG00000130731.11;A5:chr16:684797-684889:684797-686094:-	ENSG00000130731.11	0.309347	0.002997	A5	protein_coding	C16orf13	1930	0.180495	0.194504	0.197509	0.202653	0.537364	0.524326	0.486041	0.464817
ENSG00000182628.8;A5:chr17:57189706-57232317:57189706-57232492:-	ENSG00000182628.8	0.307699	0.00899101	A5	protein_coding	SKA2	45319	0.304991	0.287462	0.211956	0.110396	0.357555	0.740654	0.662702	0.384689
ENSG00000232956.4;A5:chr7:45024025-45025481:45024025-45025620:-	ENSG00000232956.4	0.306484	0.00499501	A5	lincRNA	SNHG15	3939	0.262147	0.120519	0.281975	0.212035	0.61962	0.394507	0.542185	0.546298
ENSG00000205352.6;A5:chr12:53836370-53836479:53835584-53836479:+	ENSG00000205352.6	0.305549	0.0044955	A5	protein_coding	PRR13	5041	0.0463426	0.0531915	0.046329	0.0688679	0.286361	0.539069	0.405241	0.206257
ENSG00000103502.9;A5:chr16:29872580-29873907:29872580-29874136:-	ENSG00000103502.9	0.30499	0.00899101	A5	protein_coding	CDIPT	5380	0.323219	0.258369	0.273157	0.308231	0.621688	0.530229	0.645133	0.585886
ENSG00000092841.14;A5:chr12:56553514-56553759:56552495-56553759:+	ENSG00000092841.14	0.303864	0.00899101	A5	protein_coding	MYL6	5336	0.0179028	0.0466418	0.105691	0.103578	0.262712	0.419238	0.453846	0.353474
ENSG00000181029.7;A5:chr19:7745935-7747128:7745912-7747128:+	ENSG00000181029.7	0.301752	0.00599401	A5	protein_coding	TRAPPC5	2016	0.292535	0.676332	0.605534	0.503571	0.826884	0.822813	0.853282	0.782003
ENSG00000111639.3;A5:chr12:6602138-6602625:6602138-6602883:-	ENSG00000111639.3	0.300868	0.00499501	A5	protein_coding	MRPL51	1858	0.547877	0.587507	0.589267	0.604791	0.814346	1	0.835083	0.883487
ENSG00000214046.4;A5:chr19:16742535-16757907:16742535-16757931:-	ENSG00000214046.4	0.300696	0.00699301	A5	protein_coding	SMIM7	29692	0.32659	0.619048	0.419492	0.549729	0.692308	0.90818	0.750951	0.766204
ENSG00000121766.10;A5:chr1:31770060-31782891:31769922-31782891:+	ENSG00000121766.10	0.300386	0.0024975	A5	protein_coding	ZCCHC17	67942	0.0500295	0.0694077	0.0613732	0.0836082	0.346228	0.461419	0.308187	0.350128
ENSG00000160226.11;A5:chr21:45753145-45753944:45753145-45755641:-	ENSG00000160226.11	0.296754	0.00949051	A5	protein_coding	C21orf2	10459	0.0335821	0.0319927	0.0365425	0.0417391	0.23506	0.507843	0.365535	0.222434
ENSG00000112514.11;A5:chr6:33385472-33385646:33385472-33385864:-	ENSG00000112514.11	0.29657	0.003996	A5	protein_coding	CUTA	1876	0.439394	0.399068	0.319566	0.279617	0.704928	0.508333	0.763747	0.646918
ENSG00000170445.8;A5:chr5:140057005-140057240:140057005-140057493:-	ENSG00000170445.8	0.296269	0.00849151	A5	protein_coding	HARS	18852	0.0156807	0.0461144	0.0356696	0.0427024	0.198225	0.420939	0.353322	0.352756
ENSG00000176209.7;A5:chr8:42397516-42401612:42396848-42401612:+	ENSG00000176209.7	0.295745	0.00549451	A5	protein_coding	SMIM19	13306	0.124844	0.148521	0.161247	0.148435	0.27242	0.81875	0.478555	0.1963
ENSG00000092036.12;A5:chr14:23424385-23425955:23424385-23426133:-	ENSG00000092036.12	0.295206	0.00949051	A5	protein_coding	HAUS4	10934	0.381129	0.295888	0.338478	0.302344	0.554983	0.728395	0.72522	0.490066
ENSG00000204954.5;A5:chr12:104350526-104350847:104350526-104350918:-	ENSG00000204954.5	0.295167	0.00849151	A5	protein_coding	C12orf73	15507	0.445705	0.47009	0.591045	0.658756	0.650602	1	0.696638	0.999024
ENSG00000221983.3;A5:chr19:18683417-18684103:18682719-18684103:+	ENSG00000221983.3	0.294789	0.0014985	A5	protein_coding	UBA52	5821	0.116699	0.0989657	0.0789764	0.0962386	0.422661	0.395215	0.334881	0.417279
ENSG00000149636.11;A5:chr20:35399876-35401797:35399876-35402065:-	ENSG00000149636.11	0.29313	0.0044955	A5	protein_coding	DSN1	22028	0.102009	0.137346	0.134263	0.115136	0.348875	0.459559	0.481833	0.371007
ENSG00000138326.14;A5:chr10:79794074-79795110:79793744-79795110:+	ENSG00000138326.14	0.289724	0.00899101	A5	protein_coding	RPS24	23053	0.078712	0.0578603	0.0957983	0.0995951	0.197257	1	0.150499	0.143103
ENSG00000132436.7;A5:chr7:50515987-50517254:50515987-50517261:-	ENSG00000132436.7	0.286922	0.00799201	A5	protein_coding	FIGNL1	6258	0	0	0.706612	0.246002	0.458871	1	0.104491	0.53694
ENSG00000105676.9;A5:chr19:19144822-19153520:19144739-19153520:+	ENSG00000105676.9	0.286225	0.00699301	A5	protein_coding	ARMC6	26180	0.222506	0.350275	0.379339	0.258674	0.546091	0.728434	0.566787	0.514382
ENSG00000132406.7;A5:chr4:4248070-4249328:4248070-4249833:-	ENSG00000132406.7	0.284169	0.003996	A5	protein_coding	TMEM128	12682	0.0652715	0.158763	0.0922121	0.0888146	0.46476	0.506719	0.361293	0.208967
ENSG00000119760.11;A5:chr2:27880536-27883851:27880536-27885046:-	ENSG00000119760.11	0.283619	0.00549451	A5	protein_coding	SUPT7L	12998	0.309549	0.568306	0.512842	0.581695	0.621694	1	0.789474	0.695702
ENSG00000170315.9;A5:chr17:16284993-16285216:16284829-16285216:+	ENSG00000170315.9	0.282351	0.00799201	A5	protein_coding	UBB	1948	0	0	0.0114437	0.111965	0.430285	0.45085	0.126822	0.244857
ENSG00000127125.7;A5:chr1:42923238-42925274:42923021-42925274:+	ENSG00000127125.7	0.281927	0.00599401	A5	protein_coding	PPCS	17269	0.0980978	0.13157	0.124093	0.101239	0.387182	0.441291	0.428782	0.325454
ENSG00000100209.5;A5:chr22:29140697-29141852:29140692-29141852:+	ENSG00000100209.5	0.281175	0.00849151	A5	protein_coding	HSCB	15485	0.527553	0.421875	0.27286	0.298174	0.677817	0.836576	0.656291	0.47448
ENSG00000162244.6;A5:chr3:52029485-52029747:52029485-52029756:-	ENSG00000162244.6	0.279311	0.00949051	A5	protein_coding	RPL29	2343	0.0606838	0.0778626	0.16035	0	0.37603	0.557496	0.25591	0.226703
ENSG00000148303.12;A5:chr9:136215428-136215777:136215243-136215777:+	ENSG00000148303.12	0.277562	0.00649351	A5	protein_coding	RPL7A	3213	0.0462833	0.0308057	0.0303486	0.0436075	0.613527	0.176108	0.401759	0.0698985
ENSG00000129084.13;A5:chr11:14540587-14541451:14540587-14541843:-	ENSG00000129084.13	0.277119	0.00499501	A5	protein_coding	PSMA1	149853	0.0506702	0.1012	0.157725	0.105882	0.405907	0.43231	0.392127	0.293609
ENSG00000198176.8;A5:chr13:114239992-114240089:114239742-114240089:+	ENSG00000198176.8	0.276936	0.00799201	A5	protein_coding	TFDP1	56773	0.0161512	0	0.035141	0	0.211073	0.562833	0.221284	0.163848
ENSG00000142230.7;A5:chr19:47634285-47646751:47634115-47646751:+	ENSG00000142230.7	0.276023	0.00699301	A5	protein_coding	SAE1	97356	0.160463	0.3332	0.229319	0.22648	0.326034	0.964185	0.366852	0.396485
ENSG00000100890.11;A5:chr14:35591973-35592158:35591841-35592158:+	ENSG00000100890.11	0.271243	0.00949051	A5	protein_coding	KIAA0391	152220	0.147248	0.254017	0.216632	0.209371	0.512788	0.622905	0.375533	0.401012
ENSG00000116209.7;A5:chr1:54513045-54518673:54513045-54519029:-	ENSG00000116209.7	0.270503	0.003996	A5	protein_coding	TMEM59	21831	0.414627	0.424832	0.417331	0.43418	0.611724	0.884451	0.649983	0.626825
ENSG00000105486.9;A5:chr19:48622447-48623424:48622447-48624427:-	ENSG00000105486.9	0.269667	0.00599401	A5	protein_coding	LIG1	55159	0.0129434	0.0259117	0.0222686	0.0274331	0.110092	0.632432	0.280079	0.144621
ENSG00000156482.6;A5:chr8:99055003-99057171:99055003-99057575:-	ENSG00000156482.6	0.268655	0.0034965	A5	protein_coding	RPL30	21619	0.512706	0.751616	0.623561	0.642669	0.899134	0.907976	0.918753	0.879309
ENSG00000132773.7;A5:chr1:45806214-45806745:45805976-45806745:+	ENSG00000132773.7	0.267635	0.00649351	A5	protein_coding	TOE1	4306	0.253165	0.285379	0.395634	0.486423	0.648638	0.624825	0.625331	0.592347
ENSG00000221983.3;A5:chr19:18683417-18684103:18682989-18684103:+	ENSG00000221983.3	0.267209	0.00699301	A5	protein_coding	UBA52	5821	0.757128	0.899573	0.597663	0.478093	0.928103	0.988973	0.92366	0.960554
ENSG00000144120.8;A5:chr2:120437193-120438408:120436801-120438408:+	ENSG00000144120.8	0.267006	0.00999001	A5	protein_coding	TMEM177	7341	0.0966038	0.0841889	0.147657	0.113666	0.475317	0.417244	0.340494	0.277085
ENSG00000101138.7;A5:chr20:54967871-54970577:54967769-54970577:+	ENSG00000101138.7	0.265978	0.00649351	A5	protein_coding	CSTF1	12092	0.384149	0.267552	0.363636	0.20692	0.56324	0.64011	0.470034	0.612783
ENSG00000160221.12;A5:chr21:45557259-45560132:45557178-45560132:+	ENSG00000160221.12	0.264733	0.00599401	A5	protein_coding	C21orf33	12119	0.0257998	0.00728929	0.0133944	0.0131694	0.227813	0.525195	0.211568	0.154008
ENSG00000136271.6;A5:chr7:44612036-44612162:44612036-44612173:-	ENSG00000136271.6	0.264508	0.002997	A5	protein_coding	DDX56	9635	0.109657	0.133125	0.154812	0.186883	0.280764	0.612563	0.41675	0.332429
ENSG00000087191.8;A5:chr17:61905283-61905498:61904874-61905498:+	ENSG00000087191.8	0.26265	0.001998	A5	protein_coding	PSMC5	4868	0	0.0101455	0.0199336	0.0124666	0.0794153	0.534421	0.264447	0.214865
ENSG00000132581.5;A5:chr17:26982501-26988744:26982501-26989064:-	ENSG00000132581.5	0.262555	0.0044955	A5	protein_coding	SDF2	13834	0.172967	0.2179	0.176576	0.19031	0.544128	0.329603	0.451024	0.483219
ENSG00000205352.6;A5:chr12:53835624-53836479:53835584-53836479:+	ENSG00000205352.6	0.262457	0.00599401	A5	protein_coding	PRR13	5041	0.322247	0.0357984	0.343514	0.374128	0.583676	0.510273	0.604911	0.426656
ENSG00000141682.11;A5:chr18:57567946-57569879:57567810-57569879:+	ENSG00000141682.11	0.262202	0.00899101	A5	protein_coding	PMAIP1	4359	0	0.0381356	0.0160551	0.00464157	0.229698	0.615894	0.174329	0.0877193
ENSG00000168101.10;A5:chr16:4744309-4744959:4744239-4744959:+	ENSG00000168101.10	0.261825	0.003996	A5	protein_coding	NUDT16L1	2166	0.169685	0.170847	0.0962963	0.131971	0.336074	0.432293	0.550434	0.297297
ENSG00000117410.9;A5:chr1:44441520-44441762:44440779-44441762:+	ENSG00000117410.9	0.261748	0.00699301	A5	protein_coding	ATP6V0B	3809	0.00449607	0.0152247	0.00471995	0.0134443	0.139032	0.559452	0.247428	0.138965
ENSG00000130724.4;A5:chr19:59065603-59066040:59065603-59066232:-	ENSG00000130724.4	0.260223	0.00649351	A5	protein_coding	CHMP2A	3559	0.0396748	0.0348072	0.0628089	0.0509991	0.35534	0.475832	0.211208	0.186802
ENSG00000151500.10;A5:chr11:134122810-134123121:134122810-134123193:-	ENSG00000151500.10	0.260193	0.002997	A5	protein_coding	THYN1	5092	0.579426	0.588398	0.534787	0.61329	0.844188	0.853673	0.811918	0.846893
ENSG00000160813.2;A5:chr7:100033156-100033254:100033156-100033471:-	ENSG00000160813.2	0.259896	0.00549451	A5	protein_coding	PPP1R35	1284	0.467411	0.548922	0.414138	0.455115	0.599193	0.944384	0.761306	0.620288
ENSG00000117385.11;A5:chr1:43212523-43212924:43212523-43212943:-	ENSG00000117385.11	0.258021	0.00949051	A5	protein_coding	LEPRE1	20750	0.639895	0.438012	0.419662	0.525528	0.833333	0.749269	0.738646	0.733931
ENSG00000171159.4;A5:chr9:130925231-130925722:130924394-130925722:+	ENSG00000171159.4	0.257244	0.0044955	A5	protein_coding	C9orf16	3669	0.17345	0.268759	0.264977	0.309577	0.453171	0.631114	0.442422	0.519033
ENSG00000130816.10;A5:chr19:10244983-10246115:10244983-10246412:-	ENSG00000130816.10	0.256988	0.00549451	A5	protein_coding	DNMT1	97942	0.00744237	0.00540541	0.00806192	0.00205469	0.339386	0.272556	0.277741	0.161235
ENSG00000052723.7;A5:chr1:115321905-115323008:115321905-115323070:-	ENSG00000052723.7	0.256194	0.00799201	A5	protein_coding	SIKE1	11207	0.038036	0.0923913	0.0748349	0.0658771	0.337485	0.373765	0.351012	0.233652
ENSG00000254505.4;A5:chr14:24679974-24680617:24679974-24680621:-	ENSG00000254505.4	0.255944	0.003996	A5	protein_coding	CHMP4A	4287	0.0401394	0.126096	0.0600666	0.0525696	0.283011	0.545193	0.252706	0.221738
ENSG00000151414.10;A5:chr1:198126406-198201683:198126226-198201683:+	ENSG00000151414.10	0.255032	0.00549451	A5	protein_coding	NEK7	165458	0.555584	0.576437	0.585689	0.708689	0.707685	0.9906	0.760614	0.98763
ENSG00000088832.10;A5:chr20:1356247-1373478:1356247-1373606:-	ENSG00000088832.10	0.254219	0.0024975	A5	protein_coding	FKBP1A	24185	0.0909864	0.121265	0.117964	0.115914	0.3214	0.387187	0.33226	0.422156
ENSG00000229117.4;A5:chr12:56510714-56510973:56510613-56510973:+	ENSG00000229117.4	0.251423	0.0024975	A5	protein_coding	RPL41	1358	0.620813	0.709892	0.695114	0.564201	0.879536	0.951821	0.910772	0.853583
ENSG00000112312.5;A5:chr6:24776052-24777450:24775730-24777450:+	ENSG00000112312.5	0.250129	0.00999001	A5	protein_coding	GMNN	11169	0.0310583	0.0921526	0.0930693	0.244975	0.163804	0.531076	0.294009	0.472881
ENSG00000149925.12;AF:chr16:30075755:30075826-30078555:30077112:30077248-30078555:+	ENSG00000149925.12	0.978476	0.000499501	AF	protein_coding	ALDOA	17368	0.018143	0.0418182	0.021393	0.0047435	1	1	1	1
ENSG00000109180.10;AF:chr4:48833240:48833266-48834637:48833359:48833415-48834637:+	ENSG00000109180.10	0.94481	0.000999001	AF	protein_coding	OCIAD1	56606	0.131617	0	0.0350877	0.054054	1	1	1	1
ENSG00000073050.7;AF:chr19:44079154-44079560:44079656:44079154-44084517:44084625:-	ENSG00000073050.7	0.900739	0.0024975	AF	protein_coding	XRCC1	37434	0	0.036036	0	0.0195695	0.918367	1	1	0.740196
ENSG00000156858.7;AF:chr16:30662101:30662127-30662917:30662188:30662448-30662917:+	ENSG00000156858.7	0.896575	0.001998	AF	protein_coding	PRR14	5724	0.0448276	0.0224299	0.0260521	0.072165	1	1	0.751773	1
ENSG00000174775.12;AF:chr11:534375-535257:535339:534375-535416:535534:-	ENSG00000174775.12	0.886773	0	AF	protein_coding	HRAS	5046	0.330908	0	0.071885	0.0501139	1	1	1	1
ENSG00000180096.7;AF:chr16:30393686-30393846:30393898:30393686-30394056:30394134:-	ENSG00000180096.7	0.882351	0	AF	protein_coding	2020-09-01	17859	0	0.0493976	0.0672998	0.0626198	0.901333	1	1	0.807388
ENSG00000129187.10;AF:chr4:183836728-183838441:183838522:183836728-183839026:183839089:-	ENSG00000129187.10	0.86426	0.000999001	AF	protein_coding	DCTD	27877	0	0.313725	0.205021	0	0.975787	1	1	1
ENSG00000140365.11;AF:chr15:75628362:75628433-75630403:75628446:75628562-75630403:+	ENSG00000140365.11	0.848064	0.00499501	AF	protein_coding	COMMD4	6037	0	0.106335	0.255396	0.0558511	1	1	0.809836	1
ENSG00000163159.7;AF:chr1:151158426-151162481:151162619:151158426-151167755:151167797:-	ENSG00000163159.7	0.844863	0.001998	AF	protein_coding	VPS72	25335	0	0.0272277	0	0	0.406681	1	1	1
ENSG00000139546.6;AF:chr12:53895134:53895245-53895799:53895403:53895492-53895799:+	ENSG00000139546.6	0.842665	0.000999001	AF	protein_coding	TARBP2	5511	0	0.0230906	0	0.0246003	1	1	0.767141	0.65121
ENSG00000140988.11;AF:chr16:2014366-2014450:2014582:2014366-2014808:2014842:-	ENSG00000140988.11	0.833465	0.000499501	AF	protein_coding	RPS2	2809	0.0322514	0.0794641	0.0673292	0.0877771	0.866858	0.866305	0.937728	0.92979
ENSG00000055163.14;AF:chr5:156693146:156693205-156712349:156696362:156696593-156712349:+	ENSG00000055163.14	0.827283	0.001998	AF	protein_coding	CYFIP2	129518	0.0141911	0.0525537	0.0315053	0.0327869	1	1	0.935065	0.505102
ENSG00000143549.15;AF:chr1:154148724-154155464:154155650:154148724-154156085:154156292:-	ENSG00000143549.15	0.822425	0.000499501	AF	protein_coding	TPM3	39341	0.0285877	0.26383	0.135383	0.102633	1	1	1	0.820133
ENSG00000136877.10;AF:chr9:130565211:130565341-130566564:130565531:130565683-130566564:+	ENSG00000136877.10	0.811544	0.003996	AF	protein_coding	FPGS	19731	0.326031	0	0.10101	0.326781	1	1	1	1
ENSG00000257727.1;AF:chr12:56709026-56709605:56709681:56709026-56709691:56709834:-	ENSG00000257727.1	0.804859	0.000999001	AF	protein_coding	CNPY2	6495	0.0452381	0.0353026	0.0345314	0.0675575	0.702268	1	0.699798	1
ENSG00000144381.12;AF:chr2:198363574-198364506:198364541:198363574-198364723:198364945:-	ENSG00000144381.12	0.785412	0.0024975	AF	protein_coding	HSPD1	30157	0.253165	0	0	0	0.945355	0.892464	0.755725	0.801269
ENSG00000101191.12;AF:chr20:61545758-61557791:61557855:61545758-61569148:61569304:-	ENSG00000101191.12	0.774046	0.00499501	AF	protein_coding	DIDO1	60215	0.0308571	0.286282	0	0.0874811	1	1	0.785433	0.715373
ENSG00000100532.7;AF:chr14:54976620:54976781-54989172:54976903:54976985-54989172:+	ENSG00000100532.7	0.772196	0.00499501	AF	protein_coding	CGRRF1	29038	0	0	0.121212	0.168889	0.531868	1	1	0.847015
ENSG00000214078.7;AF:chr20:34220845-34252682:34252783:34220845-34252801:34252854:-	ENSG00000214078.7	0.767355	0.0014985	AF	protein_coding	CPNE1	38926	0	0	0.0322581	0	0.623853	1	0.647287	0.83054
ENSG00000130733.6;AF:chr19:11039116-11039187:11039226:11039116-11039261:11039326:-	ENSG00000130733.6	0.762397	0.0044955	AF	protein_coding	YIPF2	5914	0.112994	0.0825083	0.0479452	0.0821918	0.654135	1	0.902235	0.818859
ENSG00000035115.17;AF:chr2:253115-263211:263983:253115-264782:264810:-	ENSG00000035115.17	0.756396	0.00799201	AF	protein_coding	SH3YL1	48669	0.326389	0.215686	0.154661	0.175115	0.897436	1	1	1
ENSG00000154723.8;AF:chr21:27102112-27107164:27107215:27102112-27107626:27107957:-	ENSG00000154723.8	0.751077	0.000999001	AF	protein_coding	ATP5J	19170	0	0.0205128	0.0253165	0.0437318	0.734981	1	0.664908	0.693982
ENSG00000141644.13;AF:chr18:47806387-47807733:47807845:47806387-47807945:47808137:-	ENSG00000141644.13	0.749695	0.002997	AF	protein_coding	MBD1	14893	0	0.206897	0	0	0.914543	0.802439	0.629482	0.859213
ENSG00000129187.10;AF:chr4:183836728-183837439:183837780:183836728-183839026:183839089:-	ENSG00000129187.10	0.743129	0.003996	AF	protein_coding	DCTD	27877	0.447514	0.237624	0.112149	0.215827	0.985632	1	1	1
ENSG00000139546.6;AF:chr12:53895089:53895245-53895799:53895403:53895492-53895799:+	ENSG00000139546.6	0.742691	0.0024975	AF	protein_coding	TARBP2	5511	0	0	0.0189873	0.00501882	1	1	0.461078	0.533693
ENSG00000104529.13;AF:chr8:144669022-144671161:144672630:144669022-144679518:144679849:-	ENSG00000104529.13	0.729647	0.0014985	AF	protein_coding	EEF1D	19845	0.020229	0.0293527	0.0161142	0.028242	0.660099	1	1	0.352428
ENSG00000023191.12;AF:chr11:504996-506078:506356:504996-507113:507218:-	ENSG00000023191.12	0.718927	0.0024975	AF	protein_coding	RNH1	12789	0.103297	0	0	0.101852	1	1	0.822034	0.258824
ENSG00000228106.1;AF:chr1:222988364:222988420-223008461:222997226:222997287-223008461:+	ENSG00000228106.1	0.718598	0.0034965	AF	lincRNA	RP11-452F19.3	22363	0	0.163885	0.264022	0	1	0.378505	0.923795	1
ENSG00000138795.5;AF:chr4:109086319-109087428:109087457:109086319-109087814:109087952:-	ENSG00000138795.5	0.718361	0.0034965	AF	protein_coding	LEF1	121412	0	0.109787	0.0715447	0.331691	0.777358	1	0.609108	1
ENSG00000125779.17;AF:chr20:3869486:3869551-3888573:3869581:3869663-3888573:+	ENSG00000125779.17	0.716686	0.0024975	AF	protein_coding	PANK2	38120	0.265116	0.251572	0.226721	0.335793	1	1	1	0.945946
ENSG00000244687.7;AF:chr20:48713357-48729644:48729676:48713357-48732022:48732491:-	ENSG00000244687.7	0.713463	0.002997	AF	protein_coding	UBE2V1	34836	0	0.271242	0.0569106	0.195255	0.879271	1	0.777648	0.720339
ENSG00000135778.7;AF:chr1:233086386:233086490-233091303:233086588:233086878-233091303:+	ENSG00000135778.7	0.713077	0.001998	AF	protein_coding	NTPCR	33278	0.112804	0.12309	0.147625	0.231327	0.908382	0.914435	0.947368	0.69697
ENSG00000138326.14;AF:chr10:79793644:79793662-79795110:79793675:79793744-79795110:+	ENSG00000138326.14	0.712684	0.000499501	AF	protein_coding	RPS24	23053	0.0836299	0.108471	0.077187	0.0655462	0.814164	1	0.638324	0.733083
ENSG00000162585.12;AF:chr1:2125349-2125437:2125547:2125349-2126127:2126189:-	ENSG00000162585.12	0.710801	0.0014985	AF	protein_coding	C1orf86	28257	0.0370549	0.053455	0.0501969	0.0392428	0.776294	1	0.719486	0.527374
ENSG00000099901.12;AF:chr22:20105080:20105187-20106536:20105476:20105836-20106536:+	ENSG00000099901.12	0.708907	0.0044955	AF	protein_coding	RANBP1	11418	0	0	0	0.00219298	0.873942	0.593677	0.713021	0.657183
ENSG00000125743.6;AF:chr19:46191824-46194670:46195029:46191824-46195145:46195591:-	ENSG00000125743.6	0.705193	0.002997	AF	protein_coding	SNRPD2	5116	0.0476582	0.18254	0.137419	0.187435	0.83753	0.896739	0.800368	0.841186
ENSG00000166170.9;AF:chr14:104027529-104028250:104028635:104027529-104028953:104029168:-	ENSG00000166170.9	0.703246	0.0034965	AF	protein_coding	BAG5	6288	0	0.377049	0	0.247059	0.888707	1	0.548387	1
ENSG00000204237.4;AF:chr17:79632614-79633028:79633176:79632614-79633180:79633608:-	ENSG00000204237.4	0.699021	0.002997	AF	protein_coding	OXLD1	1600	0	0.726916	0.254144	0	1	1	1	0.777143
ENSG00000154723.8;AF:chr21:27102112-27107164:27107215:27102112-27107300:27107984:-	ENSG00000154723.8	0.69539	0.000999001	AF	protein_coding	ATP5J	19170	0	0.030722	0.0402685	0.0457317	0.758682	0.687712	0.635161	0.816727
ENSG00000143549.15;AF:chr1:154148724-154155464:154155606:154148724-154156085:154156292:-	ENSG00000143549.15	0.687464	0.000999001	AF	protein_coding	TPM3	39341	0.218907	0.36537	0.177262	0.15527	1	1	1	0.666667
ENSG00000163159.7;AF:chr1:151158426-151162600:151162621:151158426-151167755:151167797:-	ENSG00000163159.7	0.68611	0.001998	AF	protein_coding	VPS72	25335	0	0.188855	0	0.579235	0.51253	1	1	1
ENSG00000213015.4;AF:chr19:56146382:56147078-56153863:56153463:56153514-56153863:+	ENSG00000213015.4	0.680659	0.0034965	AF	protein_coding	ZNF580	8454	0.0589681	0.0381895	0.04679	0.0642805	0.560166	0.727462	0.643236	1
ENSG00000164611.8;AF:chr5:159848865:159848898-159849309:159848911:159849162-159849309:+	ENSG00000164611.8	0.680388	0.0044955	AF	protein_coding	PTTG1	6920	0	0.129032	0.0322953	0.0669693	0.516393	1	0.646766	0.786689
ENSG00000154723.8;AF:chr21:27102112-27107164:27107215:27102112-27107798:27107950:-	ENSG00000154723.8	0.677243	0.000999001	AF	protein_coding	ATP5J	19170	0	0.0154083	0.0213523	0.0241158	0.687982	0.895069	0.533051	0.653748
ENSG00000148303.12;AF:chr9:136215073:136215101-136215777:136215107:136215243-136215777:+	ENSG00000148303.12	0.677014	0.000999001	AF	protein_coding	RPL7A	3213	0.216138	0.331972	0.261387	0.304086	0.991677	0.939468	0.975575	0.914922
ENSG00000244687.7;AF:chr20:48713357-48729644:48729662:48713357-48732022:48732491:-	ENSG00000244687.7	0.675005	0.00499501	AF	protein_coding	UBE2V1	34836	0.194444	0.362857	0.231788	0.215303	0.929049	1	0.841362	0.934
ENSG00000138777.15;AF:chr4:106377902-106394497:106394866:106377902-106395051:106395219:-	ENSG00000138777.15	0.672961	0.0034965	AF	protein_coding	PPA2	105005	0.186752	0.0790355	0.3909	0.169518	1	0.836431	0.827688	0.853933
ENSG00000102900.8;AF:chr16:56774626:56774785-56782146:56781823:56781865-56782146:+	ENSG00000102900.8	0.67203	0.0014985	AF	protein_coding	NUP93	114781	0.37577	0	0	0.081448	0.544401	0.95068	0.847788	0.802469
ENSG00000161960.10;AF:chr17:7476142:7476182-7477578:7477040:7477094-7477578:+	ENSG00000161960.10	0.67154	0	AF	protein_coding	EIF4A1	6300	0	0.00865323	0.00377203	0.00562503	1	1	0.506554	0.197655
ENSG00000139842.10;AF:chr13:113863150:113863182-113864287:113863858:113864089-113864287:+	ENSG00000139842.10	0.671143	0.0044955	AF	protein_coding	CUL4A	56848	0.0329317	0	0.112203	0	0.692223	0.740158	0.702233	0.695094
ENSG00000140043.7;AF:chr14:74318549:74318646-74325519:74318650:74318823-74325519:+	ENSG00000140043.7	0.668618	0.00599401	AF	protein_coding	PTGR2	34984	0.062201	0.197895	0.212658	0.122414	0.861538	0.92953	0.821429	0.657143
ENSG00000158796.12;AF:chr1:161094316-161100605:161100627:161094316-161102341:161102378:-	ENSG00000158796.12	0.662803	0.00849151	AF	protein_coding	DEDD	11715	0.198661	0	0.301471	0.170854	1	1	0.322198	1
ENSG00000178927.12;AF:chr17:80408130-80408356:80408546:80408130-80408576:80408618:-	ENSG00000178927.12	0.662712	0.00949051	AF	protein_coding	C17orf62	8241	0.471338	0.333333	0.216912	0.256604	0.929032	1	1	1
ENSG00000168488.14;AF:chr16:28834356:28834879-28836687:28835459:28835863-28836687:+	ENSG00000168488.14	0.660812	0.0044955	AF	protein_coding	ATXN2L	14203	0.0388128	0.0890411	0.115385	0.0383877	0.731544	0.849961	0.527397	0.815972
ENSG00000162585.12;AF:chr1:2125349-2125437:2125652:2125349-2126127:2126189:-	ENSG00000162585.12	0.655566	0.000999001	AF	protein_coding	C1orf86	28257	0.18193	0.134684	0.216721	0.160549	0.863196	1	0.759191	0.693758
ENSG00000173933.15;AF:chr11:66384102:66384528-66407171:66406088:66406223-66407171:+	ENSG00000173933.15	0.654893	0.0044955	AF	protein_coding	RBM4	50057	0.0249744	0.0515924	0.0304845	0.0343677	0.42654	0.993485	1	0.340964
ENSG00000149925.12;AF:chr16:30075755:30075826-30078555:30076469:30077248-30078555:+	ENSG00000149925.12	0.65012	0.0044955	AF	protein_coding	ALDOA	17368	0.0656371	0.194915	0.367521	0.157895	0.901695	0.937916	0.844712	0.702128
ENSG00000243477.1;AF:chr3:50334958-50336252:50336290:50334958-50336644:50336847:-	ENSG00000243477.1	0.646833	0.00749251	AF	protein_coding	NAT6	3020	0	0.463415	0	0.557987	0.845471	1	0.918478	0.844784
ENSG00000104529.13;AF:chr8:144669022-144678258:144678924:144669022-144679518:144679849:-	ENSG00000104529.13	0.64562	0.002997	AF	protein_coding	EEF1D	19845	0.0168618	0.0242119	0.0114109	0.0142397	0.481203	1	1	0.168
ENSG00000123552.13;AF:chr6:99958106-99962730:99963252:99958106-99963268:99963298:-	ENSG00000123552.13	0.643205	0.00799201	AF	protein_coding	USP45	89415	0.341232	0.15625	0.254717	0.175676	0.884106	0.791398	0.825193	1
ENSG00000167397.10;AF:chr16:31104742-31105556:31105870:31104742-31106710:31107301:-	ENSG00000167397.10	0.643011	0.00949051	AF	protein_coding	VKORC1	5139	0	0.0935252	0.5	0.100775	0.891486	0.759791	0.75835	0.856716
ENSG00000140988.11;AF:chr16:2014366-2014450:2014632:2014366-2014808:2014842:-	ENSG00000140988.11	0.642622	0.000499501	AF	protein_coding	RPS2	2809	0.181123	0.19152	0.145264	0.233384	0.802916	0.835019	0.860298	0.823548
ENSG00000204628.7;AF:chr5:180669345-180669554:180670370:180669345-180670692:180670902:-	ENSG00000204628.7	0.642196	0.001998	AF	protein_coding	GNB2L1	11188	0.0435644	0.173134	0.116505	0.204244	1	0.106231	1	1
ENSG00000106635.3;AF:chr7:72966572-72971371:72971442:72966572-72971817:72971939:-	ENSG00000106635.3	0.641101	0.00649351	AF	protein_coding	BCL7B	21647	0.246973	0.238095	0	0.242321	0.984436	0.657358	0.837935	0.812065
ENSG00000092199.13;AF:chr14:21702388-21730760:21730836:21702388-21737457:21737582:-	ENSG00000092199.13	0.640658	0	AF	protein_coding	HNRNPC	60359	0	0.278732	0.186295	0.107935	0.913692	0.981494	1	0.240407
ENSG00000110200.4;AF:chr11:71822542-71822970:71823114:71822542-71823320:71823497:-	ENSG00000110200.4	0.639698	0.0044955	AF	protein_coding	ANAPC15	6403	0	0.0552486	0.0897909	0	0.592727	1	0.674242	0.43686
ENSG00000115207.9;AF:chr2:27566445-27578954:27579359:27566445-27579606:27579868:-	ENSG00000115207.9	0.639043	0.0014985	AF	protein_coding	GTF3C2	31153	0.0376438	0.0715172	0.0611632	0.073114	0.762857	0.984375	0.701754	0.350624
ENSG00000163463.7;AF:chr1:155145368-155145697:155145744:155145368-155145793:155145951:-	ENSG00000163463.7	0.635894	0.00749251	AF	protein_coding	KRTCAP2	4068	0.100694	0.354331	0.16129	0.178363	0.901891	0.733078	1	0.703285
ENSG00000100938.13;AF:chr14:24701696:24701994-24702425:24702078:24702183-24702425:+	ENSG00000100938.13	0.635805	0.00649351	AF	protein_coding	GMPR2	6821	0.0303887	0	0.00623269	0.0529986	1	1	0.220679	0.412162
ENSG00000153443.8;AF:chr16:4660556-4663961:4664403:4660556-4664918:4665028:-	ENSG00000153443.8	0.634168	0.00999001	AF	protein_coding	UBALD1	6145	0.0521739	0.114943	0.118182	0.0676157	0.743284	0.822314	0.698182	0.625807
ENSG00000161960.10;AF:chr17:7476146:7476182-7477578:7477040:7477094-7477578:+	ENSG00000161960.10	0.631617	0.000499501	AF	protein_coding	EIF4A1	6300	0.0039443	0.0247238	0.0106253	0.0126884	1	1	0.422873	0.155575
ENSG00000055163.14;AF:chr5:156693187:156693594-156712349:156696362:156696593-156712349:+	ENSG00000055163.14	0.630545	0.002997	AF	protein_coding	CYFIP2	129518	0.0986159	0.219988	0.361047	0.251531	1	1	0.907692	0.545667
ENSG00000182199.6;AF:chr12:57623494:57623594-57624586:57624063:57624124-57624586:+	ENSG00000182199.6	0.63037	0.00499501	AF	protein_coding	SHMT2	5609	0.0106285	0.101351	0.0461144	0.0301769	0.327354	1	1	0.382398
ENSG00000244687.7;AF:chr20:48713357-48729644:48729670:48713357-48732022:48732491:-	ENSG00000244687.7	0.630001	0.0034965	AF	protein_coding	UBE2V1	34836	0.0699709	0.44665	0.391608	0.367288	0.965828	1	0.856391	0.973301
ENSG00000176623.7;AF:chr8:87519341-87520345:87520658:87519341-87526471:87526567:-	ENSG00000176623.7	0.625171	0.00599401	AF	protein_coding	RMDN1	46101	0.0441696	0.0881226	0.0574412	0.0464824	0.734043	1	0.498141	0.504717
ENSG00000174775.12;AF:chr11:534375-535257:535339:534375-535416:535550:-	ENSG00000174775.12	0.623433	0.000499501	AF	protein_coding	HRAS	5046	0.692448	0	0.135747	0.0964067	0.845471	1	0.793876	0.778985
ENSG00000127328.17;AF:chr12:70132889:70132946-70149164:70133170:70133649-70149164:+	ENSG00000127328.17	0.622045	0.00699301	AF	protein_coding	RAB3IP	84524	0.168831	0.0648148	0	0	0.786667	0.591176	0.804348	0.539634
ENSG00000182093.10;AF:chr21:40752320:40752412-40762624:40759691:40759781-40762624:+	ENSG00000182093.10	0.618494	0.002997	AF	protein_coding	WRB	48285	0.184061	0.0926471	0.0285344	0.0463822	0.613636	1	1	0.211962
ENSG00000167196.9;AF:chr15:76196219:76196444-76196832:76196466:76196593-76196832:+	ENSG00000167196.9	0.618423	0.003996	AF	protein_coding	FBXO22	31410	0.0407489	0.199609	0.145674	0.168374	1	0.893939	0.371886	0.76227
ENSG00000139546.6;AF:chr12:53894705:53895245-53895799:53895403:53895492-53895799:+	ENSG00000139546.6	0.617598	0.00699301	AF	protein_coding	TARBP2	5511	0.292135	0.124901	0.0828402	0.255399	1	1	0.638554	0.587112
ENSG00000123992.14;AF:chr2:220251885-220252481:220252514:220251885-220264588:220264729:-	ENSG00000123992.14	0.616868	0.003996	AF	protein_coding	DNPEP	26477	0.0253456	0.0291758	0.0244726	0.034632	0.734177	1	0.509842	0.337079
ENSG00000099901.12;AF:chr22:20103461:20103918-20106536:20105476:20105836-20106536:+	ENSG00000099901.12	0.615971	0.002997	AF	protein_coding	RANBP1	11418	0.106952	0.24295	0.239521	0.216867	0.915935	0.678406	0.858827	0.817008
ENSG00000092199.13;AF:chr14:21702388-21730760:21730836:21702388-21737457:21737638:-	ENSG00000092199.13	0.612932	0.001998	AF	protein_coding	HNRNPC	60359	0	0.395187	0.370609	0.238184	0.892589	1	0.999874	0.563245
ENSG00000169045.13;AF:chr5:179050165-179050282:179050708:179050165-179051318:179051412:-	ENSG00000169045.13	0.609565	0.00649351	AF	protein_coding	HNRNPH1	20607	0.47234	0.249337	0.311321	0.186969	0.877551	1	1	0.780675
ENSG00000078070.7;AF:chr3:182812393-182816276:182817031:182812393-182817140:182817375:-	ENSG00000078070.7	0.608839	0.00949051	AF	protein_coding	MCCC1	100858	0.0347594	0.00888889	0.0190164	0.0278137	0.781553	0.672316	0.473373	0.598592
ENSG00000174744.9;AF:chr11:66109712-66112061:66112283:66109712-66112443:66112590:-	ENSG00000174744.9	0.606332	0.00499501	AF	protein_coding	BRMS1	7793	0.161392	0.0665025	0.0929203	0.329268	1	0.641509	0.625259	0.808642
ENSG00000113108.13;AF:chr5:139943500-139943782:139943974:139943500-139944241:139944286:-	ENSG00000113108.13	0.603439	0.00649351	AF	protein_coding	APBB3	35485	0.18421	0.276243	0.207031	0.213033	1	0.964187	0.83237	0.497717
ENSG00000125779.17;AF:chr20:3869486:3869551-3888573:3870036:3870375-3888573:+	ENSG00000125779.17	0.602085	0.00549451	AF	protein_coding	PANK2	38120	0.147287	0.121951	0.148344	0.12085	1	0.791469	0.488636	0.666667
ENSG00000167770.7;AF:chr11:63753325:63753986-63755809:63754316:63754422-63755809:+	ENSG00000167770.7	0.601305	0.00799201	AF	protein_coding	OTUB1	15959	0.245413	0.478417	0.251559	0.432353	0.812963	1	1	1
ENSG00000110200.4;AF:chr11:71822542-71822970:71823114:71822542-71823780:71823826:-	ENSG00000110200.4	0.599501	0.003996	AF	protein_coding	ANAPC15	6403	0	0.0927357	0.0515901	0	1	0.0835674	0.458763	1
ENSG00000105373.14;AF:chr19:48248822:48249040-48250224:48249148:48249286-48250224:+	ENSG00000105373.14	0.597761	0.001998	AF	protein_coding	GLTSCR2	11537	0.191139	0.570707	0.331683	0.25	0.956522	1	0.938033	0.840018
ENSG00000144401.10;AF:chr2:208489128-208489786:208489973:208489128-208489989:208490102:-	ENSG00000144401.10	0.5966	0.003996	AF	protein_coding	METTL21A	45298	0.280087	0.228707	0.249186	0.126945	0.828025	1	1	0.443299
ENSG00000116001.11;AF:chr2:70441626-70442257:70442454:70441626-70442503:70442792:-	ENSG00000116001.11	0.596287	0.00549451	AF	protein_coding	TIA1	39217	0.215815	0.070922	0.124147	0.256574	0.781671	1	1	0.270936
ENSG00000163463.7;AF:chr1:155145368-155145697:155145727:155145368-155145793:155145951:-	ENSG00000163463.7	0.595534	0.0044955	AF	protein_coding	KRTCAP2	4068	0	0.305085	0.675579	0.391775	0.974894	0.900048	1	0.879633
ENSG00000141568.15;AF:chr17:80478170:80478183-80521230:80517240:80517323-80521230:+	ENSG00000141568.15	0.591834	0.0044955	AF	protein_coding	FOXK2	124950	0.254932	0.274182	0.252085	0.211883	0.991986	0.71875	0.835193	0.814486
ENSG00000244687.7;AF:chr20:48713357-48729644:48729683:48713357-48732022:48732491:-	ENSG00000244687.7	0.589725	0.00899101	AF	protein_coding	UBE2V1	34836	0	0.347953	0.246753	0.119761	0.783674	1	0.458923	0.830769
ENSG00000197756.5;AF:chr2:217363567:217363600-217363993:217363863:217363903-217363993:+	ENSG00000197756.5	0.586724	0.0034965	AF	protein_coding	RPL37A	80992	0.179002	0.0858311	0.036961	0.14121	0.7625	0.665886	0.568627	0.792887
ENSG00000221914.4;AF:chr8:26149044:26149342-26151182:26150628:26150670-26151182:+	ENSG00000221914.4	0.585079	0.00499501	AF	protein_coding	PPP2R2A	81190	0.154088	0.110638	1	0.394958	1	1	1	1
ENSG00000007376.3;AF:chr16:837477-837556:837981:837477-838256:838397:-	ENSG00000007376.3	0.583075	0.00699301	AF	protein_coding	RPUSD1	3424	0	0.37561	0.15942	0.189944	0.662393	1	0.782282	0.612597
ENSG00000171055.10;AF:chr2:36818154-36821557:36821709:36818154-36825020:36825334:-	ENSG00000171055.10	0.581366	0.00949051	AF	protein_coding	FEZ2	94661	0.21875	0.121951	0.16	0.337017	0.84	1	0.797468	0.525714
ENSG00000159210.5;AF:chr17:47013604-47014217:47014416:47013604-47014471:47014480:-	ENSG00000159210.5	0.580693	0.0044955	AF	protein_coding	SNF8	15802	0	0.0817226	0.0399884	0.0452244	0.47155	0.905526	0.550132	0.5625
ENSG00000127483.13;AF:chr1:21106404-21106838:21107034:21106404-21113688:21113805:-	ENSG00000127483.13	0.579985	0.003996	AF	protein_coding	HP1BP3	44663	0.111821	0.187251	0.13228	0.259786	0.652104	0.49978	1	0.859195
ENSG00000076043.5;AF:chr11:114310206:114310397-114311378:114310843:114310868-114311378:+	ENSG00000076043.5	0.579878	0.0024975	AF	protein_coding	REXO2	10894	0	0.0416107	0.0213592	0.0406999	0.403028	0.948798	0.676518	0.394837
ENSG00000104529.13;AF:chr8:144669022-144679049:144679310:144669022-144679518:144679849:-	ENSG00000104529.13	0.578455	0.0044955	AF	protein_coding	EEF1D	19845	0.235893	0.421501	0.286239	0.338528	0.927824	1	1	0.668156
ENSG00000213741.4;AF:chr14:50052767-50053003:50053076:50052767-50065118:50065408:-	ENSG00000213741.4	0.577005	0.00549451	AF	protein_coding	RPS29	22019	0	0.391304	0.53125	0.309816	0.901747	0.880552	0.838428	0.919662
ENSG00000147403.12;AF:chrX:153626838:153626883-153627679:153627231:153627301-153627679:+	ENSG00000147403.12	0.574455	0.000499501	AF	protein_coding	RPL10	19190	1	0.0945741	0.362173	0.194641	0.981838	0.999147	0.980561	0.987663
ENSG00000147604.9;AF:chr8:74205032-74205386:74205577:74205032-74206101:74206673:-	ENSG00000147604.9	0.572923	0.00799201	AF	protein_coding	RPL7	5519	0.129546	0.359259	0.309002	0.484337	0.816856	0.962341	0.883784	0.910857
ENSG00000064607.12;AF:chr19:19141891-19144246:19144305:19141891-19144571:19144625:-	ENSG00000064607.12	0.572181	0.0034965	AF	protein_coding	SUGP2	43136	0	0	0.0466439	0	0.492372	0.778481	0.662602	0.401914
ENSG00000112237.8;AF:chr6:100010824-100016372:100016538:100010824-100016594:100016701:-	ENSG00000112237.8	0.567278	0.00549451	AF	protein_coding	CCNC	26594	0.357576	0.706456	0.186014	0.396535	1	1	0.971557	0.944134
ENSG00000147403.12;AF:chrX:153626718:153626883-153627679:153627231:153627301-153627679:+	ENSG00000147403.12	0.566223	0.001998	AF	protein_coding	RPL10	19190	1	0.0388227	0.21857	0.100276	0.883263	0.995081	0.846492	0.897723
ENSG00000228106.1;AF:chr1:222988471:222988513-223008461:222997226:222997287-223008461:+	ENSG00000228106.1	0.56502	0.00599401	AF	lincRNA	RP11-452F19.3	22363	0	0.21398	0	0.411187	1	0	0.885246	1
ENSG00000196405.8;AF:chr14:100485719:100486024-100551024:100531615:100531848-100551024:+	ENSG00000196405.8	0.564681	0.0014985	AF	protein_coding	EVL	172788	0.0612604	0.0715985	0.0868263	0.112145	0.337461	1	0.705146	0.547945
ENSG00000132507.13;AF:chr17:7210901:7211071-7212934:7211312:7211452-7212934:+	ENSG00000132507.13	0.560108	0	AF	protein_coding	EIF5A	5457	0.201134	0.444313	0.469983	0.52406	0.971611	0.968193	0.978338	0.96178
ENSG00000092199.13;AF:chr14:21702388-21730760:21733675:21702388-21737457:21737638:-	ENSG00000092199.13	0.558756	0.001998	AF	protein_coding	HNRNPC	60359	0.109424	0.0822701	0.102069	0.0658667	0.33639	1	0.998783	0.259482
ENSG00000065357.15;AF:chr12:56321103:56321403-56330207:56325842:56325964-56330207:+	ENSG00000065357.15	0.556138	0.003996	AF	protein_coding	DGKA	26709	0.0610687	0.0889774	0.105618	0.0490323	0.8	1	0.131034	0.598214
ENSG00000137955.11;AF:chr1:76251882:76251959-76253182:76252385:76252550-76253182:+	ENSG00000137955.11	0.550007	0.00799201	AF	protein_coding	RABGGTB	8886	0.0452261	0.0706076	0.10452	0.0991114	0.601293	0.792559	0.393902	0.731737
ENSG00000108654.7;AF:chr17:62500960-62501159:62501399:62500960-62501864:62502074:-	ENSG00000108654.7	0.547111	0.001998	AF	protein_coding	DDX5	8584	0	0.00278552	0	0	0.0611534	0.923954	0.684647	0.521472
ENSG00000184182.14;AF:chr2:238875587:238875774-238881734:238877435:238877551-238881734:+	ENSG00000184182.14	0.546115	0.001998	AF	protein_coding	UBE2F	75768	0.25476	0.507784	0.4273	0.406133	0.913858	1	0.962721	0.90386
ENSG00000137500.5;AF:chr11:82991303-82996596:82997128:82991303-82997143:82997433:-	ENSG00000137500.5	0.545564	0.003996	AF	protein_coding	CCDC90B	27312	0.22449	0.59399	0.304598	0	0.705584	1	0.947917	0.651833
ENSG00000104979.4;AF:chr19:13885375:13885521-13888866:13885638:13885717-13888866:+	ENSG00000104979.4	0.544585	0.0014985	AF	protein_coding	C19orf53	4295	0.0934632	0.330803	0.221212	0.18969	0.685842	0.818477	0.720358	0.788829
ENSG00000161960.10;AF:chr17:7476553:7476865-7477578:7477040:7477094-7477578:+	ENSG00000161960.10	0.543853	0.0024975	AF	protein_coding	EIF4A1	6300	0.00685258	0.00810537	0.00731224	0	1	1	0.164079	0.0336044
ENSG00000167397.10;AF:chr16:31104742-31105556:31105870:31104742-31105878:31106261:-	ENSG00000167397.10	0.53886	0.00749251	AF	protein_coding	VKORC1	5139	0	0.0628019	0.356784	0.0673575	0.806647	0.60124	0.46506	0.769437
ENSG00000115504.10;AF:chr2:62932787:62932839-62934032:62933001:62933187-62934032:+	ENSG00000115504.10	0.533038	0.00549451	AF	protein_coding	EHBP1	372637	0.37604	0.178571	0	0.151111	0.795539	0.682657	0.703752	0.655928
ENSG00000107371.8;AF:chr9:37784060-37784381:37784710:37784060-37784718:37785054:-	ENSG00000107371.8	0.532655	0.00649351	AF	protein_coding	EXOSC3	34460	0.0247619	0.0296935	0.0176909	0.0675219	0.706294	0.537962	0.665672	0.36036
ENSG00000166170.9;AF:chr14:104027529-104028437:104028655:104027529-104028953:104029168:-	ENSG00000166170.9	0.532637	0.0044955	AF	protein_coding	BAG5	6288	0.177215	0.525	0.594406	0.233533	0.954667	1	0.706037	1
ENSG00000163463.7;AF:chr1:155145368-155145697:155145781:155145368-155145793:155145951:-	ENSG00000163463.7	0.531296	0.00999001	AF	protein_coding	KRTCAP2	4068	0.0912281	0.280702	0.291829	0.203966	0.727869	0.812388	1	0.452651
ENSG00000081059.15;AF:chr5:133451043:133451078-133451600:133451254:133451321-133451600:+	ENSG00000081059.15	0.530875	0.001998	AF	protein_coding	TCF7	37155	0.0396707	0.104494	0.0958852	0.0933661	0.384286	1	0.708223	0.364407
ENSG00000149823.3;AF:chr11:64863699:64863950-64864470:64864225:64864283-64864470:+	ENSG00000149823.3	0.526769	0.003996	AF	protein_coding	VPS51	22537	0.533333	0.164345	0.704403	0.490843	1	1	1	1
ENSG00000055163.14;AF:chr5:156693149:156693205-156712349:156696362:156696593-156712349:+	ENSG00000055163.14	0.523604	0.001998	AF	protein_coding	CYFIP2	129518	0.328175	0.445647	0.528944	0.342176	1	1	0.953488	0.785872
ENSG00000138777.15;AF:chr4:106377902-106394497:106394866:106377902-106395051:106395221:-	ENSG00000138777.15	0.523108	0.0024975	AF	protein_coding	PPA2	105005	0.0775105	0.0461478	0.13021	0.0702621	0.473792	1	0.698137	0.244635
ENSG00000236287.3;AF:chr11:10877804-10878770:10879184:10877804-10879409:10879583:-	ENSG00000236287.3	0.522621	0.00549451	AF	protein_coding	ZBED5	46723	0.127243	0.200345	0.267904	0.3	0.598895	0.996716	0.787258	0.603109
ENSG00000161960.10;AF:chr17:7476160:7476182-7477578:7477040:7477094-7477578:+	ENSG00000161960.10	0.519129	0.0024975	AF	protein_coding	EIF4A1	6300	0.0212004	0.00406918	0.00961342	0.00670995	1	1	0.085358	0.0327507
ENSG00000163159.7;AF:chr1:151158426-151162481:151162634:151158426-151167755:151167797:-	ENSG00000163159.7	0.51784	0.0014985	AF	protein_coding	VPS72	25335	0.163683	0.555932	0.375135	0.509554	0.675665	1	1	1
ENSG00000124802.7;AF:chr6:8097700-8101998:8102279:8097700-8102668:8102781:-	ENSG00000124802.7	0.517614	0.001998	AF	protein_coding	EEF1E1	29219	0.0658181	0.0589014	0.0787465	0.230065	0.239	1	0.264986	1
ENSG00000086200.12;AF:chr5:61709209:61709270-61733101:61714711:61714954-61733101:+	ENSG00000086200.12	0.517411	0.00599401	AF	protein_coding	IPO11	224611	0.248132	0.535156	0.224719	0.269231	0.715481	1	1	0.631399
ENSG00000204954.5;AF:chr12:104350526-104350847:104350912:104350526-104350918:104351051:-	ENSG00000204954.5	0.516323	0.00549451	AF	protein_coding	C12orf73	15507	0.280505	0.211587	0.384961	0.201998	0.744118	1	0.407634	0.992593
ENSG00000035115.17;AF:chr2:253115-263211:263983:253115-264782:264866:-	ENSG00000035115.17	0.513462	0.00949051	AF	protein_coding	SH3YL1	48669	0.103297	0.15493	0.268382	0.152305	1	0.449827	0.633188	0.649746
ENSG00000011304.12;AF:chr19:797428:797505-799413:798428:798545-799413:+	ENSG00000011304.12	0.512852	0.00999001	AF	protein_coding	PTBP1	15253	0.0486726	0.126911	0.100334	0.124597	0.237374	1	0.900654	0.313897
ENSG00000126456.11;AF:chr19:50166771-50167700:50167780:50166771-50168888:50169041:-	ENSG00000126456.11	0.512488	0.0044955	AF	protein_coding	IRF3	6307	0.881868	0.440329	0.270186	0.357664	1	1	1	1
ENSG00000092199.13;AF:chr14:21702388-21730760:21733675:21702388-21737457:21737582:-	ENSG00000092199.13	0.510484	0.0014985	AF	protein_coding	HNRNPC	60359	0.0875625	0.05035	0.042326	0.0265623	0.39238	0.77717	1	0.0791865
ENSG00000120963.7;AF:chr8:102213971-102214561:102217515:102213971-102217663:102217796:-	ENSG00000120963.7	0.508486	0.00549451	AF	protein_coding	ZNF706	28316	0.0824823	0.0876954	0.150498	0.187056	0.549763	0.853808	0.573688	0.564417
ENSG00000170248.9;AF:chr3:33840066:33840429-33853564:33852555:33852683-33853564:+	ENSG00000170248.9	0.507251	0.00599401	AF	protein_coding	PDCD6IP	71351	0.134048	0.136261	0.0659062	0.315491	0.52822	0.687065	0.75	0.715426
ENSG00000167196.9;AF:chr15:76196200:76196444-76196832:76196466:76196593-76196832:+	ENSG00000167196.9	0.506711	0.00949051	AF	protein_coding	FBXO22	31410	0.174408	0.211186	0.283088	0.258138	1	0.921875	0.439682	0.592105
ENSG00000122026.6;AF:chr13:27825698:27825722-27827902:27825734:27825836-27827902:+	ENSG00000122026.6	0.502772	0.0034965	AF	protein_coding	RPL21	5383	0.118325	0.182179	0.104106	0.115928	0.668666	0.774505	0.679012	0.409441
ENSG00000213741.4;AF:chr14:50052767-50053003:50053043:50052767-50065118:50065408:-	ENSG00000213741.4	0.500442	0.00999001	AF	protein_coding	RPS29	22019	0.0900901	0.214286	0.293194	0	0.797297	0.586279	0.624366	0.591398
ENSG00000126773.8;AF:chr14:60558629:60559137-60581418:60574357:60575045-60581418:+	ENSG00000126773.8	0.499173	0.0034965	AF	protein_coding	PCNXL4	77223	0.400616	0.276524	0.37508	0.241942	0.700736	1	1	0.590119
ENSG00000106635.3;AF:chr7:72966572-72971371:72971442:72966572-72971817:72972001:-	ENSG00000106635.3	0.498984	0.00599401	AF	protein_coding	BCL7B	21647	0.110629	0.0770218	0	0.0595638	0.352613	1	0.611208	0.27933
ENSG00000100445.12;AF:chr14:24910132-24910215:24910257:24910132-24911552:24911647:-	ENSG00000100445.12	0.498491	0.00999001	AF	protein_coding	SDR39U1	3140	0	0	0	0	0.838849	0	0.488449	0.666667
ENSG00000100413.12;AF:chr22:41940125-41940432:41940476:41940125-41940515:41940610:-	ENSG00000100413.12	0.495789	0.00649351	AF	protein_coding	POLR3H	18803	0.390283	0.406358	0.358219	0.353392	1	0.950257	1	0.54115
ENSG00000141568.15;AF:chr17:80477853:80478183-80521230:80517240:80517323-80521230:+	ENSG00000141568.15	0.494657	0.00799201	AF	protein_coding	FOXK2	124950	0.0140562	0.0123106	0.0426929	0.0693153	0.958457	0.385665	0.508951	0.26393
ENSG00000143549.15;AF:chr1:154148724-154155464:154155595:154148724-154156085:154156292:-	ENSG00000143549.15	0.494318	0.002997	AF	protein_coding	TPM3	39341	0.177593	0.661581	0.357499	0.408002	1	1	1	0.581948
ENSG00000123992.14;AF:chr2:220251885-220252481:220252737:220251885-220264588:220264729:-	ENSG00000123992.14	0.49169	0.00749251	AF	protein_coding	DNPEP	26477	0.225558	0.266262	0.214674	0.171564	0.814978	1	0.566202	0.463636
ENSG00000183474.11;AF:chr5:68856036:68856069-68858500:68856074:68856230-68858500:+	ENSG00000183474.11	0.489291	0.00899101	AF	protein_coding	GTF2H2C	34516	0.00867888	0.0302604	0.0584737	0.0208967	0.667494	0.736916	0.365755	0.30531
ENSG00000144713.8;AF:chr3:12881741-12882134:12882381:12881741-12882993:12883087:-	ENSG00000144713.8	0.482818	0.00899101	AF	protein_coding	RPL32	7104	0.15099	0.454774	0.283423	0.156863	0.748074	0.825005	0.858853	0.54539
ENSG00000108559.7;AF:chr17:5320002-5321335:5321549:5320002-5322674:5322786:-	ENSG00000108559.7	0.479094	0.00849151	AF	protein_coding	NUP88	59223	0	0.0652493	0.0591398	0.112231	0.406404	0.875346	0.435764	0.435484
ENSG00000144381.12;AF:chr2:198363574-198364506:198364546:198363574-198364723:198364945:-	ENSG00000144381.12	0.478722	0.00799201	AF	protein_coding	HSPD1	30157	0.488069	0.516699	0.419355	0.340153	0.978378	0.904555	0.885246	0.910985
ENSG00000138326.14;AF:chr10:79793636:79793662-79795110:79793675:79793744-79795110:+	ENSG00000138326.14	0.478599	0.0034965	AF	protein_coding	RPS24	23053	0.0462963	0.062975	0.0643478	0.0832646	0.42261	1	0.530733	0.217939
ENSG00000161960.10;AF:chr17:7476024:7476182-7477578:7477040:7477094-7477578:+	ENSG00000161960.10	0.478282	0.0024975	AF	protein_coding	EIF4A1	6300	0.0965906	0.0129239	0.027906	0.0142385	1	1	0.0434	0.021388
ENSG00000104976.7;AF:chr19:7985272:7985434-7986308:7985900:7986004-7986308:+	ENSG00000104976.7	0.478162	0.00849151	AF	protein_coding	SNAPC2	2935	0.0555979	0.328283	0.200787	0.0339366	0.554883	0.584376	0.62649	0.765502
ENSG00000127870.12;AF:chr13:26795467-26795651:26795828:26795467-26796140:26796791:-	ENSG00000127870.12	0.476378	0.00899101	AF	protein_coding	RNF6	90539	0.0331412	0.0294118	0.0208333	0.0291262	0.564738	0.539593	0.305221	0.608472
ENSG00000205937.7;AF:chr16:2314761-2317210:2317830:2314761-2318056:2318096:-	ENSG00000205937.7	0.47624	0.00949051	AF	protein_coding	RNPS1	15297	0.0869315	0.0121076	0.044325	0.123632	1	0.0374966	0.134462	1
ENSG00000154723.8;AF:chr21:27102112-27107164:27107215:27102112-27107250:27107344:-	ENSG00000154723.8	0.47473	0.003996	AF	protein_coding	ATP5J	19170	0	0.0286123	0.0521739	0.0470219	0.558133	0.500177	0.42035	0.548067
ENSG00000023191.12;AF:chr11:502181-504824:505881:502181-506609:506785:-	ENSG00000023191.12	0.473295	0.00649351	AF	protein_coding	RNH1	12789	0.0735751	0.0791168	0.0662055	0.0843521	0.509934	0.685545	0.625	0.375949
ENSG00000110717.6;AF:chr11:67798180:67798200-67799619:67798210:67798344-67799619:+	ENSG00000110717.6	0.471798	0.00849151	AF	protein_coding	NDUFS8	6028	0.305085	0.149068	0.341772	0.24147	0.67482	0.897421	0.673975	0.678369
ENSG00000143420.13;AF:chr1:150600068-150601476:150601615:150600068-150601890:150602052:-	ENSG00000143420.13	0.47067	0.001998	AF	protein_coding	ENSA	28762	0.387943	0.539492	0.470824	0.47466	1	1	1	0.755597
ENSG00000115875.14;AF:chr2:38977336-38977966:38978280:38977336-38978371:38978636:-	ENSG00000115875.14	0.470324	0.0044955	AF	protein_coding	SRSF7	7896	0.00273598	0.00301985	0.0124849	0.0118265	0.0467836	1	0.842593	0.021987
ENSG00000184182.14;AF:chr2:238875722:238875774-238881734:238877435:238877551-238881734:+	ENSG00000184182.14	0.468264	0.00799201	AF	protein_coding	UBE2F	75768	0.355114	0.506405	0.426083	0.382822	0.871508	1	0.92016	0.751812
ENSG00000104960.11;AF:chr19:50354094:50354212-50357663:50354448:50354756-50357663:+	ENSG00000104960.11	0.465975	0.001998	AF	protein_coding	PTOV1	10010	0.00661084	0.0268786	0.0220318	0.0213523	0.22204	1	0.456863	0.261871
ENSG00000110958.11;AF:chr12:57066849-57081034:57081781:57066849-57081782:57081946:-	ENSG00000110958.11	0.465379	0.00849151	AF	protein_coding	PTGES3	25033	0.174699	0.0613793	0.0610726	0.75067	0.380731	1	0.528604	1
ENSG00000111652.5;AF:chr12:6833205:6833345-6833780:6833464:6833496-6833780:+	ENSG00000111652.5	0.462148	0.00899101	AF	protein_coding	COPS7A	8135	0.095267	0.182198	0.25272	0.434837	0.71547	1	0.407787	0.690355
ENSG00000206573.4;AF:chr3:9433510-9438244:9438318:9433510-9439108:9439180:-	ENSG00000206573.4	0.460962	0.00699301	AF	antisense	SETD5-AS1	48891	0	0.350336	0.282222	0	0.736211	1	0.345779	0.394415
ENSG00000013441.11;AF:chr2:201726585-201728824:201729284:201726585-201729287:201729379:-	ENSG00000013441.11	0.459211	0.00499501	AF	protein_coding	CLK1	11691	0.0186652	0	0.0427046	0.0130492	0.120863	1	0.619366	0.171035
ENSG00000143420.13;AF:chr1:150600068-150601537:150601616:150600068-150601890:150602052:-	ENSG00000143420.13	0.45918	0.0014985	AF	protein_coding	ENSA	28762	0.337952	0.547157	0.463061	0.45223	1	1	1	0.637119
ENSG00000128245.10;AF:chr22:32340952:32341221-32352126:32343409:32343472-32352126:+	ENSG00000128245.10	0.45678	0.0044955	AF	protein_coding	YWHAH	13144	0.0638942	0.232428	0.190095	0.560091	0.671784	0.493118	0.753171	0.955556
ENSG00000115504.10;AF:chr2:62932787:62932871-62934032:62933001:62933187-62934032:+	ENSG00000115504.10	0.456274	0.00749251	AF	protein_coding	EHBP1	372637	0.0717822	0.199226	0.189286	0.103286	0.744582	0.400279	0.703368	0.540447
ENSG00000249915.3;AF:chr5:271776:271936-304292:272827:272887-304292:+	ENSG00000249915.3	0.455666	0.00649351	AF	protein_coding	PDCD6	82236	0.00665557	0.0358593	0.0728953	0.0784314	0.27774	0.835659	0.382029	0.521077
ENSG00000184182.14;AF:chr2:238875597:238875774-238881734:238877435:238877551-238881734:+	ENSG00000184182.14	0.45526	0.00599401	AF	protein_coding	UBE2F	75768	0.337226	0.486464	0.506934	0.464238	0.876344	1	0.933884	0.805674
ENSG00000136108.10;AF:chr13:53029564:53029761-53030658:53030143:53030314-53030658:+	ENSG00000136108.10	0.4531	0.00799201	AF	protein_coding	CKAP2	21200	0.403266	0.249216	0.440083	0.581481	0.800921	1	0.685528	1
ENSG00000187118.8;AF:chr3:28283115:28283392-28304782:28295219:28295256-28304782:+	ENSG00000187118.8	0.450151	0.0044955	AF	protein_coding	CMC1	83559	0.104594	0.225189	0.1854	0.145983	0.343685	1	0.818418	0.29967
ENSG00000113810.11;AF:chr3:160120597:160120655-160122116:160121779:160121859-160122116:+	ENSG00000113810.11	0.445461	0.002997	AF	protein_coding	SMC4	35689	0	0	0.0580323	0.077856	0.278481	1	0.340498	0.298755
ENSG00000134419.11;AF:chr16:18800440-18801219:18801582:18800440-18801632:18801684:-	ENSG00000134419.11	0.445173	0.001998	AF	protein_coding	RPS15A	9089	0.120467	0.132282	0.175048	0.154334	0.478373	0.78002	0.552276	0.552153
ENSG00000010810.13;AF:chr6:112101838-112114826:112115089:112101838-112194171:112194643:-	ENSG00000010810.13	0.441566	0.00699301	AF	protein_coding	FYN	213121	0	0	0.069723	0	0.567282	0.694969	0.269939	0.303797
ENSG00000093010.7;AF:chr22:19938502:19938575-19948722:19939026:19939177-19948722:+	ENSG00000093010.7	0.437091	0.001998	AF	protein_coding	COMT	28369	0.0532679	0.0777861	0.110608	0.0680292	0.408916	0.822607	0.576143	0.25039
ENSG00000070831.11;AF:chr1:22379204:22379235-22404922:22379790:22379926-22404922:+	ENSG00000070831.11	0.435057	0.0014985	AF	protein_coding	CDC42	40318	0	0.0557325	0.130018	0.0250417	0.215029	1	0.575455	0.160534
ENSG00000160087.16;AF:chr1:1203372-1208233:1208851:1203372-1209046:1209233:-	ENSG00000160087.16	0.434629	0.00849151	AF	protein_coding	UBE2J2	19977	0.320856	0.424658	0.259076	0.410596	0.846731	0.8729	0.71766	0.716409
ENSG00000105323.12;AF:chr19:41768576:41768886-41774128:41770316:41770597-41774128:+	ENSG00000105323.12	0.434353	0.00499501	AF	protein_coding	HNRNPUL1	45103	0.073831	0.1424	0.172808	0.138321	0.554808	0.642016	0.614	0.453947
ENSG00000132507.13;AF:chr17:7210645:7210728-7212934:7211312:7211452-7212934:+	ENSG00000132507.13	0.433306	0.001998	AF	protein_coding	EIF5A	5457	0.00141794	0.0303239	0.0368831	0.0495049	0.417349	0.594581	0.468189	0.371234
ENSG00000120438.7;AF:chr6:160205099-160205698:160206357:160205099-160210437:160210617:-	ENSG00000120438.7	0.431143	0.002997	AF	protein_coding	TCP1	11252	0.0143369	0.0242894	0.0383795	0.134831	0.580123	0.410845	0.222623	0.72282
ENSG00000128699.9;AF:chr2:190647328-190647740:190648299:190647328-190648995:190649090:-	ENSG00000128699.9	0.430577	0.00499501	AF	protein_coding	ORMDL1	14049	0.104364	0.275029	0.292199	0.227708	0.655016	0.837398	0.612961	0.516231
ENSG00000143549.15;AF:chr1:154148724-154155464:154155681:154148724-154156085:154156292:-	ENSG00000143549.15	0.428964	0.0034965	AF	protein_coding	TPM3	39341	0.215683	0.846713	0.580158	0.513636	1	1	1	0.872046
ENSG00000070831.11;AF:chr1:22379182:22379235-22404922:22379790:22379926-22404922:+	ENSG00000070831.11	0.427117	0.001998	AF	protein_coding	CDC42	40318	0.103293	0.0604346	0.0559406	0.085254	0.258199	1	0.399757	0.355434
ENSG00000171148.9;AF:chr3:9833177-9833900:9834420:9833177-9834506:9834695:-	ENSG00000171148.9	0.425651	0.00849151	AF	protein_coding	TADA3	13152	0.207364	0.097561	0.181019	0.311069	0.774809	0.455389	0.610753	0.658667
ENSG00000055163.14;AF:chr5:156693133:156693205-156712349:156696362:156696593-156712349:+	ENSG00000055163.14	0.424501	0.00499501	AF	protein_coding	CYFIP2	129518	0.362301	0.514416	0.613953	0.514196	1	1	0.935484	0.767386
ENSG00000119655.4;AF:chr14:74953139-74959896:74959994:74953139-74960734:74960880:-	ENSG00000119655.4	0.42403	0.00799201	AF	protein_coding	NPC2	17986	0.373547	0.627193	0.415212	0	0.649491	1	0.566998	0.895582
ENSG00000154096.9;AF:chr11:119291639-119293823:119293911:119291639-119295608:119295695:-	ENSG00000154096.9	0.422027	0.00799201	AF	protein_coding	THY1	7606	0.0115607	0.0847085	0.0490849	0.0740375	0.512	0.477134	0.469035	0.449329
ENSG00000167996.11;AF:chr11:61732987-61734461:61734638:61732987-61734784:61735132:-	ENSG00000167996.11	0.41804	0.002997	AF	protein_coding	FTH1	7943	0.25989	0.0447284	0.156559	0.239375	0.712932	0.52504	0.47911	0.655633
ENSG00000081059.15;AF:chr5:133451043:133451078-133451600:133451298:133451365-133451600:+	ENSG00000081059.15	0.416595	0.00549451	AF	protein_coding	TCF7	37155	0.0901361	0.0619725	0.0621787	0.139024	0.360107	0.883041	0.368785	0.407759
ENSG00000096746.13;AF:chr10:70091478:70091611-70096956:70091833:70091992-70096956:+	ENSG00000096746.13	0.41649	0.002997	AF	protein_coding	HNRNPH3	12018	0.211474	0.657603	0.311236	0.100478	0.634981	0.568089	0.743681	1
ENSG00000184182.14;AF:chr2:238875656:238875774-238881734:238877435:238877551-238881734:+	ENSG00000184182.14	0.416181	0.00599401	AF	protein_coding	UBE2F	75768	0.29895	0.643745	0.656234	0.419803	0.875	1	0.976345	0.832108
ENSG00000184708.13;AF:chr22:31884731-31885134:31885228:31884731-31885680:31885727:-	ENSG00000184708.13	0.41271	0.00699301	AF	protein_coding	EIF4ENIF1	59132	0.0625738	0.0636228	0.0678087	0.0622977	0.437464	0.550194	0.50513	0.414355
ENSG00000187630.10;AF:chr14:24439148:24439541-24459391:24458031:24458284-24459391:+	ENSG00000187630.10	0.409318	0.00949051	AF	protein_coding	DHRS4L2	36470	0.377907	0.477438	0.377106	0.430851	0.690184	1	1	0.61039
ENSG00000172531.10;AF:chr11:67168390-67168539:67169075:67168390-67169199:67169342:-	ENSG00000172531.10	0.402823	0.00799201	AF	protein_coding	PPP1CA	23001	0.00983837	0.011828	0.0216126	0.0406404	0.319372	0.673781	0.368085	0.333973
ENSG00000138495.2;AF:chr3:119394080-119395578:119395769:119394080-119396051:119396301:-	ENSG00000138495.2	0.402296	0.00899101	AF	protein_coding	COX17	22942	0	0.012979	0.0294627	0.00632911	1	0.434615	0.140935	0.0824054
ENSG00000149925.12;AF:chr16:30075755:30075826-30078555:30077098:30077248-30078555:+	ENSG00000149925.12	0.401855	0.003996	AF	protein_coding	ALDOA	17368	0.0075522	0.00295478	0.00471543	0.00325066	0.28913	0.4952	0.39861	0.442953
ENSG00000188186.6;AF:chr7:99746561:99746598-99747122:99746601:99746676-99747122:+	ENSG00000188186.6	0.40062	0.002997	AF	protein_coding	LAMTOR4	7038	0.0490276	0.131678	0.0748248	0.0958647	0.494501	0.502211	0.352045	0.605121
ENSG00000135930.9;AF:chr2:233415399:233415454-233421126:233415517:233415928-233421126:+	ENSG00000135930.9	0.399786	0.00599401	AF	protein_coding	EIF4E2	33593	0.435286	0.501715	0.531469	0.579643	0.918806	0.929726	0.855067	0.943657
ENSG00000132522.11;AF:chr17:7218438-7218571:7218647:7218438-7218650:7218883:-	ENSG00000132522.11	0.399756	0.00899101	AF	protein_coding	GPS2	4241	0.183646	0.142857	0.075	0.0402717	0.314943	0.568922	0.710655	0.446281
ENSG00000111481.5;AF:chr12:54718915:54718965-54734331:54719368:54719466-54734331:+	ENSG00000111481.5	0.397569	0.00549451	AF	protein_coding	COPZ1	50648	0.164384	0.218774	0.263016	0.0904646	0.593636	1	0.261769	0.471507
ENSG00000162735.14;AF:chr1:160253429-160254845:160254931:160253429-160256075:160256138:-	ENSG00000162735.14	0.396534	0.00749251	AF	protein_coding	PEX19	9537	0	0.0323363	0	0	0.136101	1	0.298461	0.183908
ENSG00000063177.8;AF:chr19:49121134-49121817:49122384:49121134-49122398:49122793:-	ENSG00000063177.8	0.394317	0.00749251	AF	protein_coding	RPL18	4209	0.110117	0.0578797	0.136471	0.0688672	0.48089	0.452189	0.505112	0.512412
ENSG00000187555.10;AF:chr16:9024254-9029658:9029713:9024254-9030440:9030586:-	ENSG00000187555.10	0.392957	0.003996	AF	protein_coding	USP7	72421	0.309802	0.407459	0.438351	0.647012	0.490342	1	1	0.88411
ENSG00000129351.13;AF:chr19:10764980:10765163-10781192:10765700:10765799-10781192:+	ENSG00000129351.13	0.392727	0.00899101	AF	protein_coding	ILF3	38157	0.22311	0.279715	0.304348	0.37931	0.515966	1	0.652482	0.588942
ENSG00000137074.14;AF:chr9:32989893-33001565:33001595:32989893-33024998:33025166:-	ENSG00000137074.14	0.392451	0.00899101	AF	protein_coding	APTX	52563	1	0.166071	0.311871	0.531008	0.883346	1	0.779535	0.915873
ENSG00000116044.11;AF:chr2:178098999-178128131:178128528:178098999-178129260:178129859:-	ENSG00000116044.11	0.391288	0.002997	AF	protein_coding	NFE2L2	165103	0.232603	0.115303	0.215827	0.295339	0.636837	0.656959	0.559831	0.570594
ENSG00000111652.5;AF:chr12:6833237:6833318-6833780:6833464:6833496-6833780:+	ENSG00000111652.5	0.391242	0.00949051	AF	protein_coding	COPS7A	8135	0.114082	0.575758	0.248316	0.680142	0.74878	1	0.654306	0.78018
ENSG00000132507.13;AF:chr17:7210950:7211071-7212934:7211312:7211452-7212934:+	ENSG00000132507.13	0.389611	0.00599401	AF	protein_coding	EIF5A	5457	0.00617393	0.036961	0.00696304	0.0279928	0.425806	0.420789	0.492607	0.297332
ENSG00000182180.9;AF:chr10:75011781-75012017:75012162:75011781-75012290:75012392:-	ENSG00000182180.9	0.389171	0.00549451	AF	protein_coding	MRPS16	5942	0	0	0.0640329	0.0517723	0.578218	0.231438	0.179746	0.683088
ENSG00000186469.4;AF:chr14:52327132:52327508-52417368:52344310:52344375-52417368:+	ENSG00000186469.4	0.381701	0.00749251	AF	protein_coding	GNG2	153148	0.0532915	0.133914	0.0652312	0.0571211	0.260592	0.72695	0.674252	0.174567
ENSG00000100650.11;AF:chr14:70233892:70233972-70234855:70234657:70234704-70234855:+	ENSG00000100650.11	0.376315	0.0034965	AF	protein_coding	SRSF5	45106	0	0	0.0421394	0	0.331334	0.58874	0.292101	0.335225
ENSG00000217930.3;AF:chr16:4393292-4393484:4393762:4393292-4401233:4401373:-	ENSG00000217930.3	0.374673	0.00699301	AF	protein_coding	PAM16	24059	0.173872	0.376068	0.218983	0.175295	0.294985	0.869779	0.648009	0.630137
ENSG00000132475.4;AF:chr17:73775265-73775623:73775684:73775265-73775728:73775861:-	ENSG00000132475.4	0.371525	0.002997	AF	protein_coding	H3F3B	9460	0	0	0.0248997	0	0.440298	0.0882842	0.277176	0.70524
ENSG00000154723.8;AF:chr21:27102112-27107250:27107344:27102112-27107798:27107950:-	ENSG00000154723.8	0.370495	0.00799201	AF	protein_coding	ATP5J	19170	0.304719	0.34696	0.283854	0.333699	0.635784	0.895003	0.611527	0.6089
ENSG00000167196.9;AF:chr15:76196323:76196444-76196832:76196466:76196593-76196832:+	ENSG00000167196.9	0.370275	0.00949051	AF	protein_coding	FBXO22	31410	0.612717	0.628857	0.517028	0.397216	1	0.97491	0.840991	0.821016
ENSG00000138326.14;AF:chr10:79793621:79793662-79795110:79793675:79793744-79795110:+	ENSG00000138326.14	0.366586	0.00899101	AF	protein_coding	RPS24	23053	0.296928	0.265532	0.275909	0.332132	0.511867	1	0.530363	0.594617
ENSG00000154723.8;AF:chr21:27102112-27107250:27107344:27102112-27107626:27107957:-	ENSG00000154723.8	0.363753	0.00649351	AF	protein_coding	ATP5J	19170	0.398828	0.415545	0.320588	0.481013	0.687069	1	0.73235	0.651568
ENSG00000185624.10;AF:chr17:79817263-79817687:79818079:79817263-79818223:79818442:-	ENSG00000185624.10	0.36296	0.00499501	AF	protein_coding	P4HB	17536	0.0108798	0.019076	0.0123478	0.0227048	0.182487	0.580219	0.322751	0.431393
ENSG00000160087.16;AF:chr1:1203372-1208233:1208851:1203372-1209046:1209265:-	ENSG00000160087.16	0.362796	0.00649351	AF	protein_coding	UBE2J2	19977	0.203046	0.138239	0.204961	0.227106	0.710112	0.47171	0.561867	0.480846
ENSG00000132507.13;AF:chr17:7210318:7210434-7212934:7210692:7211071-7212934:+	ENSG00000132507.13	0.362177	0.001998	AF	protein_coding	EIF5A	5457	0.145379	0.181398	0.217797	0.244249	0.825175	0.225883	0.574317	0.612153
ENSG00000101191.12;AF:chr20:61545758-61557784:61557821:61545758-61569148:61569304:-	ENSG00000101191.12	0.362068	0.00499501	AF	protein_coding	DIDO1	60215	0.275214	0.655801	0.733593	0.678533	1	1	0.940535	0.850877
ENSG00000089006.12;AF:chr20:17937681-17941783:17942638:17937681-17949343:17949443:-	ENSG00000089006.12	0.35919	0.00949051	AF	protein_coding	SNX5	27383	0.186441	0.295337	0.385496	0.38973	0.522282	0.603359	1	0.568121
ENSG00000023191.12;AF:chr11:502181-504824:505881:502181-507113:507253:-	ENSG00000023191.12	0.356847	0.00599401	AF	protein_coding	RNH1	12789	0.0410405	0.0390023	0.0284139	0.0237603	0.243928	0.690801	0.349621	0.275255
ENSG00000013441.11;AF:chr2:201726585-201728824:201728975:201726585-201729287:201729379:-	ENSG00000013441.11	0.355432	0.00999001	AF	protein_coding	CLK1	11691	0.167866	0.0467643	0.0600978	0.0198704	0.106068	1	0.610256	0
ENSG00000114416.13;AF:chr3:180630466:180630524-180651122:180633222:180633316-180651122:+	ENSG00000114416.13	0.353097	0.00849151	AF	protein_coding	FXR1	114613	0.359918	0.337147	0.426047	0.382783	0.775819	0.791246	0.589295	0.761922
ENSG00000185624.10;AF:chr17:79805223-79813018:79813327:79805223-79817057:79817091:-	ENSG00000185624.10	0.351523	0.00849151	AF	protein_coding	P4HB	17536	0	0	0	0.0113537	0.0678506	1	0.314261	0.0353337
ENSG00000239382.6;AF:chr19:36504324-36504416:36504490:36504324-36505077:36505141:-	ENSG00000239382.6	0.34731	0.00849151	AF	protein_coding	ALKBH6	5120	0.133473	0.13169	0.102466	0.193798	0.424861	0.61658	0.3621	0.547126
ENSG00000169020.5;AF:chr4:667190-667296:667610:667190-668001:668119:-	ENSG00000169020.5	0.346253	0.00649351	AF	protein_coding	ATP5I	1903	0.0189197	0.0777672	0.035773	0.0438776	0.313736	0.62645	0.35705	0.264114
ENSG00000109332.15;AF:chr4:103731012-103747642:103748279:103731012-103789872:103790053:-	ENSG00000109332.15	0.343192	0.00749251	AF	protein_coding	UBE2D3	74514	0.520263	0.556291	0.649351	0.760116	0.951801	1	0.915697	0.99129
ENSG00000188243.8;AF:chr13:76104402-76111518:76111754:76104402-76123459:76123564:-	ENSG00000188243.8	0.343115	0.00499501	AF	protein_coding	COMMD6	24226	0.0103191	0.0302202	0.042535	0.0136381	0.0862707	1	0.311183	0.0717178
ENSG00000111639.3;AF:chr12:6602138-6602224:6602764:6602138-6602840:6602884:-	ENSG00000111639.3	0.341333	0.002997	AF	protein_coding	MRPL51	1858	0.381392	0.406706	0.412413	0.420874	0.821515	1	0.552288	0.612912
ENSG00000175826.7;AF:chr17:7150662-7154514:7154605:7150662-7155733:7155810:-	ENSG00000175826.7	0.3373	0.0044955	AF	protein_coding	CTDNEP1	8901	0.0517994	0	0	0	0.188169	0.619294	0.242338	0.351198
ENSG00000147403.12;AF:chrX:153626720:153626883-153627679:153627231:153627301-153627679:+	ENSG00000147403.12	0.337105	0.0024975	AF	protein_coding	RPL10	19190	1	0.329085	0.585711	0.455091	0.923809	0.994316	0.883684	0.916497
ENSG00000150093.14;AF:chr10:33224486-33246687:33246822:33224486-33247073:33247137:-	ENSG00000150093.14	0.335047	0.00649351	AF	protein_coding	ITGB1	105474	0.322028	0.572882	0.513439	0.695496	0.822277	0.861515	0.800922	0.959321
ENSG00000123562.12;AF:chrX:102940188-102941559:102941637:102940188-102942917:102942992:-	ENSG00000123562.12	0.332013	0.00749251	AF	protein_coding	MORF4L2	12663	0.0558902	0.27292	0.0984449	0	0.244386	0.73288	0.710069	0.0679698
ENSG00000182004.8;AF:chr1:203830737:203830871-203832791:203830978:203831083-203832791:+	ENSG00000182004.8	0.331824	0.00799201	AF	protein_coding	SNRPE	8948	0.487122	0.128668	0.15777	0.602027	0.784062	0.538155	0.605533	0.775132
ENSG00000198242.9;AF:chr17:27047009:27047048-27047725:27047317:27047346-27047725:+	ENSG00000198242.9	0.327637	0.00849151	AF	protein_coding	RPL23A	4967	0.0238255	0.0572012	0.0519327	0.0192937	0.358795	0.717147	0.217807	0.169051
ENSG00000245694.4;AF:chr16:54959125-54962406:54962628:54959125-54962682:54962708:-	ENSG00000245694.4	0.326988	0.00849151	AF	lincRNA	CRNDE	10327	0.173131	0.139365	0.176521	0.0847784	0.336526	0.752116	0.61955	0.173554
ENSG00000167645.12;AF:chr19:38800283-38806363:38806403:38800283-38806509:38806554:-	ENSG00000167645.12	0.32461	0.00949051	AF	protein_coding	YIF1B	12161	0	0.00607903	0.0470316	0.0143172	0.19215	0.566809	0.168593	0.438318
ENSG00000167515.6;AF:chr16:88922628:88922654-88925027:88923543:88923591-88925027:+	ENSG00000167515.6	0.321192	0.00949051	AF	protein_coding	TRAPPC2L	6467	0.0895766	0.142786	0.101006	0.11983	0.275395	1	0.379023	0.0835469
ENSG00000164924.13;AF:chr8:101961128-101963137:101963224:101961128-101963414:101963504:-	ENSG00000164924.13	0.316814	0.00549451	AF	protein_coding	YWHAZ	36864	0.192762	0.150409	0.243946	0	0.376932	1	0.477439	0
ENSG00000123562.12;AF:chrX:102940188-102941559:102941596:102940188-102942917:102942992:-	ENSG00000123562.12	0.316356	0.001998	AF	protein_coding	MORF4L2	12663	0.578452	0.534573	0.367847	0.469342	0.825389	0.77861	0.987559	0.624082
ENSG00000103495.9;AF:chr16:29819096:29819149-29819551:29819250:29819334-29819551:+	ENSG00000103495.9	0.314569	0.00649351	AF	protein_coding	MAZ	6223	0.688899	0.735505	0.737904	0.469835	0.951557	1	1	0.938863
ENSG00000152601.13;AF:chr3:151986709:151986881-152132730:152017194:152018156-152132730:+	ENSG00000152601.13	0.313031	0.00899101	AF	protein_coding	MBNL1	221953	0.340747	0.221695	0.323298	0.171794	0.401989	0.806347	0.844502	0.256822
ENSG00000108654.7;AF:chr17:62500960-62501159:62501399:62500960-62502194:62502639:-	ENSG00000108654.7	0.311257	0.00649351	AF	protein_coding	DDX5	8584	0	0.00166625	0	0	0.0283448	1	0.201958	0.0163903
ENSG00000149273.10;AF:chr11:75110587:75110621-75111738:75111448:75111629-75111738:+	ENSG00000149273.10	0.309382	0.0014985	AF	protein_coding	RPS3	22795	0.153515	0.0410015	0.0450462	0.00892939	0.415871	0.279552	0.507251	0.283344
ENSG00000111639.3;AF:chr12:6602138-6602417:6602461:6602138-6602840:6602884:-	ENSG00000111639.3	0.309354	0.00649351	AF	protein_coding	MRPL51	1858	0.255423	0.379933	0.335989	0.478596	0.684662	1	0.464245	0.538448
ENSG00000164897.8;AF:chr7:150779680-150779851:150780178:150779680-150780521:150780633:-	ENSG00000164897.8	0.309146	0.00749251	AF	protein_coding	TMUB1	2467	0.473656	0.30063	0.382677	0.327719	0.855302	0.646929	0.394997	0.824042
ENSG00000213015.4;AF:chr19:56146382:56147078-56153863:56152262:56152549-56153863:+	ENSG00000213015.4	0.308139	0.00899101	AF	protein_coding	ZNF580	8454	0.0713578	0.0353635	0.0210578	0.0625444	0.25788	0.585651	0.338608	0.240741
ENSG00000110958.11;AF:chr12:57066849-57081034:57081781:57066849-57081782:57082159:-	ENSG00000110958.11	0.306597	0.00899101	AF	protein_coding	PTGES3	25033	0.0448762	0.112849	0.194286	0.551181	0.775414	0.299568	0.212121	0.842475
ENSG00000182866.12;AF:chr1:32716919:32716972-32739926:32739714:32739827-32739926:+	ENSG00000182866.12	0.305328	0.00949051	AF	protein_coding	LCK	34927	0.0116883	0.0151641	0.0147022	0.0105072	0.441741	0.350958	0.254291	0.226383
ENSG00000096746.13;AF:chr10:70091478:70091611-70096956:70091860:70091973-70096956:+	ENSG00000096746.13	0.303091	0.00649351	AF	protein_coding	HNRNPH3	12018	0.12905	0.202575	0.12827	0.0486205	0.419024	0.347743	0.338247	0.615864
ENSG00000161542.12;AF:chr17:74344662-74349615:74349709:74344662-74350198:74350279:-	ENSG00000161542.12	0.302194	0.00749251	AF	protein_coding	PRPSAP1	75036	0.118654	0.259022	0.224052	0.219607	0.585707	0.278034	0.665253	0.501119
ENSG00000157916.14;AF:chr1:2323272:2323397-2327223:2324613:2324670-2327223:+	ENSG00000157916.14	0.302113	0.00599401	AF	protein_coding	RER1	13617	0.214006	0.212239	0.20365	0.219449	0.411746	0.808011	0.475193	0.362847
ENSG00000109332.15;AF:chr4:103748001-103748584:103748710:103748001-103749101:103749221:-	ENSG00000109332.15	0.299795	0.00749251	AF	protein_coding	UBE2D3	74514	0.0847384	0.828022	0.407069	0.979648	1	0.642327	0.870086	0.986246
ENSG00000108946.10;AF:chr17:66508173:66508283-66511535:66508591:66508689-66511535:+	ENSG00000108946.10	0.296944	0.00599401	AF	protein_coding	PRKAR1A	39540	0.391041	0	0.0551583	0.306278	0.7289	0.796813	0	0.414538
ENSG00000126247.6;AF:chr19:36632061:36632122-36633202:36632495:36632585-36633202:+	ENSG00000126247.6	0.295517	0.00549451	AF	protein_coding	CAPNS1	10779	0.514518	0.34237	0.391092	0.217481	1	0.442142	1	0.205389
ENSG00000109332.15;AF:chr4:103747793-103748584:103748969:103747793-103789872:103790032:-	ENSG00000109332.15	0.294011	0.00899101	AF	protein_coding	UBE2D3	74514	0.193488	0.213833	0.205331	0.304958	0.745192	0.320198	0.437556	0.590709
ENSG00000114126.13;AF:chr3:141724386-141747421:141747507:141724386-141809634:141809680:-	ENSG00000114126.13	0.292508	0.00499501	AF	protein_coding	TFDP2	205110	0.514557	0.568577	0.561903	0.541629	0.791923	1	0.867193	0.697584
ENSG00000172757.8;AF:chr11:65623713-65624356:65624435:65623713-65625103:65625339:-	ENSG00000172757.8	0.290466	0.00999001	AF	protein_coding	CFL1	39005	0.207283	0.456878	0.401375	0.328767	0.783316	0.660501	0.605981	0.506369
ENSG00000135446.12;AF:chr12:58145125-58145283:58145660:58145125-58145958:58146105:-	ENSG00000135446.12	0.29043	0.00699301	AF	protein_coding	CDK4	8287	0	0	0	0	0.27975	0.548028	0	0.333942
ENSG00000132507.13;AF:chr17:7210901:7211071-7212934:7211293:7211432-7212934:+	ENSG00000132507.13	0.289938	0.001998	AF	protein_coding	EIF5A	5457	0.062204	0.0242996	0.0269332	0.0317049	0.390993	0.302328	0.311328	0.300244
ENSG00000140988.11;AF:chr16:2012910-2013150:2013257:2012910-2014277:2014357:-	ENSG00000140988.11	0.288658	0.0014985	AF	protein_coding	RPS2	2809	0.00657064	0.00634189	0.0065771	0.00448097	0.164788	0.643917	0.170429	0.199469
ENSG00000103495.9;AF:chr16:29818857:29819149-29819551:29819250:29819334-29819551:+	ENSG00000103495.9	0.288547	0.00599401	AF	protein_coding	MAZ	6223	0.833374	0.762644	0.594731	0.558402	0.945167	1	1	0.958172
ENSG00000108946.10;AF:chr17:66508556:66508689-66511535:66509023:66509119-66511535:+	ENSG00000108946.10	0.288292	0.00849151	AF	protein_coding	PRKAR1A	39540	0.0541493	0.0558376	0.0253863	0.0699052	0.359488	0.308339	0.227705	0.462913
ENSG00000093010.7;AF:chr22:19929296:19929420-19948722:19939026:19939177-19948722:+	ENSG00000093010.7	0.287218	0.00799201	AF	protein_coding	COMT	28369	0.197566	0.284803	0.235049	0.237094	0.453991	0.815315	0.549373	0.284704
ENSG00000105185.7;AF:chr19:33072138:33072233-33073101:33072432:33072606-33073101:+	ENSG00000105185.7	0.285163	0.00899101	AF	protein_coding	PDCD5	6385	0.017316	0.0650173	0.0736377	0.0124138	0.298367	0.329354	0.362644	0.318671
ENSG00000108654.7;AF:chr17:62500960-62501159:62501399:62500960-62501557:62501645:-	ENSG00000108654.7	0.285085	0.00899101	AF	protein_coding	DDX5	8584	0	0.0118694	0	0	0.0553326	1	0.0789852	0.017891
ENSG00000198176.8;AF:chr13:114239054:114239203-114240089:114239648:114239742-114240089:+	ENSG00000198176.8	0.280941	0.00849151	AF	protein_coding	TFDP1	56773	0.535576	0.602612	0.587503	0.644606	0.846814	1	0.846136	0.801112
ENSG00000070081.11;AF:chr11:17298312:17298375-17304336:17298531:17298642-17304336:+	ENSG00000070081.11	0.279787	0.00949051	AF	protein_coding	NUCB2	141822	0.129137	0.149735	0.150203	0.305556	0.329808	0.373663	0.41107	0.739238
ENSG00000172757.8;AF:chr11:65623713-65624402:65624504:65623713-65625103:65625339:-	ENSG00000172757.8	0.271854	0.00999001	AF	protein_coding	CFL1	39005	0.576981	0	0.449779	0	0.443864	0.767537	0.286165	0.616608
ENSG00000123562.12;AF:chrX:102940188-102941559:102941596:102940188-102942917:102942969:-	ENSG00000123562.12	0.268501	0.00899101	AF	protein_coding	MORF4L2	12663	0.484845	0.683253	0.50536	0.697724	0.850958	0.857652	0.816608	0.919968
ENSG00000175756.9;AF:chr1:1310170-1310377:1310524:1310170-1310534:1310875:-	ENSG00000175756.9	0.255291	0.00749251	AF	protein_coding	AURKAIP1	1766	0.02276	0.0294257	0.038858	0.0347035	0.440222	0.194484	0.170784	0.341423
ENSG00000111639.3;AF:chr12:6602138-6602417:6602461:6602138-6602883:6603007:-	ENSG00000111639.3	0.254344	0.00949051	AF	protein_coding	MRPL51	1858	0.598551	0.715649	0.703708	0.781387	0.924528	1	0.932259	0.959885
ENSG00000096746.13;AF:chr10:70091478:70091611-70096956:70091879:70091973-70096956:+	ENSG00000096746.13	0.251466	0.00599401	AF	protein_coding	HNRNPH3	12018	0.0727788	0.119269	0.0943289	0.0342252	0.313749	0.317741	0.33139	0.363586
ENSG00000135486.13;AF:chr12:54674547:54674606-54675170:54674790:54674878-54675170:+	ENSG00000135486.13	0.250951	0.00699301	AF	protein_coding	HNRNPA1	6896	0.0639347	0.0194074	0.0129817	0.00782458	0.320517	0.374629	0.162362	0.250443
ENSG00000132522.11;AL:chr17:7214643:7214909-7216348:7215981:7216158-7216348:-	ENSG00000132522.11	0.947791	0.000999001	AL	protein_coding	GPS2	4241	0.0727554	0.0348205	0.0813094	0.0199501	1	1	1	1
ENSG00000156976.10;AL:chr3:186505053-186505284:186505311:186505053-186505592:186506296:+	ENSG00000156976.10	0.728319	0.00499501	AL	protein_coding	EIF4A2	6696	0	0	0	0	0.879296	0.727769	0.729178	0.577034
ENSG00000145247.7;AL:chr4:48887422:48887582-48896023:48894788:48894906-48896023:-	ENSG00000145247.7	0.713361	0.0024975	AL	protein_coding	OCIAD2	21919	0	0	0	0	0.282822	0.570622	1	1
ENSG00000197111.11;AL:chr12:53865591-53868653:53869854:53865591-53873190:53874945:+	ENSG00000197111.11	0.70082	0.001998	AL	protein_coding	PCBP2	39422	0.0771288	0.158049	0.116675	0.306298	1	0.495667	0.965763	1
ENSG00000076604.10;AL:chr17:27075196-27075280:27075315:27075196-27076470:27076662:+	ENSG00000076604.10	0.677763	0.003996	AL	protein_coding	TRAF4	6973	0.120944	0.5	0.478814	0.189189	1	1	1	1
ENSG00000196655.5;AL:chr11:118892596-118893720:118893992:118892596-118894031:118894375:+	ENSG00000196655.5	0.66668	0.00549451	AL	protein_coding	TRAPPC4	7023	0.271889	0.0787037	0.061089	0.131579	1	1	0.209981	1
ENSG00000110200.4;AL:chr11:71817424:71818651-71821134:71820696:71820974-71821134:-	ENSG00000110200.4	0.664975	0.0024975	AL	protein_coding	ANAPC15	6403	0.0842221	0.235677	0.0926302	0.0794702	1	0.387324	0.764574	1
ENSG00000152082.9;AL:chr2:130940348-130945698:130945835:130940348-130948042:130948268:+	ENSG00000152082.9	0.661569	0.003996	AL	protein_coding	MZT2B	8993	0.0124398	0.0448757	0.03298	0.0418251	1	0.558743	1	0.219653
ENSG00000108107.8;AL:chr19:55899416-55899611:55899711:55899416-55914311:55914612:+	ENSG00000108107.8	0.661278	0.001998	AL	protein_coding	RPL28	17900	0.126913	0.355862	0.267589	0.3663	0.908525	0.960385	0.943171	0.949695
ENSG00000125676.15;AL:chrX:122734420:122737599-122744769:122744049:122744144-122744769:-	ENSG00000125676.15	0.657061	0.0044955	AL	protein_coding	THOC2	132495	0.38159	0.30099	0.236522	0.254477	1	0.801822	1	1
ENSG00000081059.15;AL:chr5:133479331-133481915:133482718:133479331-133487347:133487556:+	ENSG00000081059.15	0.62813	0.00699301	AL	protein_coding	TCF7	37155	0.251185	0.391304	0.169643	0.362934	0.791411	1	1	0.896175
ENSG00000247556.2;AL:chr15:41578298-41580181:41580723:41578298-41590239:41590979:+	ENSG00000247556.2	0.620601	0.000499501	AL	processed_transcript	OIP5-AS1	25714	0.136316	0.122983	0.0879121	0.0872818	0.70564	0.85121	0.764736	0.595311
ENSG00000145247.7;AL:chr4:48887417:48887582-48896023:48894788:48894906-48896023:-	ENSG00000145247.7	0.615054	0.000999001	AL	protein_coding	OCIAD2	21919	0.19777	0.342387	0.149404	0.270396	0.504031	0.916146	1	1
ENSG00000137106.13;AL:chr9:37432135-37432530:37432808:37432135-37436658:37436845:+	ENSG00000137106.13	0.610589	0.0034965	AL	protein_coding	GRHPR	14325	0.0299906	0.0697954	0.0946143	0.126136	0.490909	1	1	0.271984
ENSG00000183718.4;AL:chr5:180681417:180681985-180687002:180683485:180683860-180687002:-	ENSG00000183718.4	0.607593	0.00999001	AL	protein_coding	TRIM52	6703	0.27673	0.234973	0.172727	0.182573	0.688679	1	1	0.608696
ENSG00000092841.14;AL:chr12:56554104-56554410:56554729:56554104-56555171:56555359:+	ENSG00000092841.14	0.605879	0.0024975	AL	protein_coding	MYL6	5336	0.00389105	0.231579	0.0924092	0.19322	0.656489	0.807987	0.859406	0.620735
ENSG00000138032.16;AL:chr2:44445676-44457132:44458610:44445676-44471367:44471523:+	ENSG00000138032.16	0.604961	0.00699301	AL	protein_coding	PPM1B	76416	0	0.0173611	0.00771208	0.0188679	0.180203	1	0.283582	1
ENSG00000121680.11;AL:chr11:45931220:45931728-45932449:45931756:45931863-45932449:-	ENSG00000121680.11	0.59723	0.00599401	AL	protein_coding	PEX16	9144	0.324528	0.231975	0.32766	0.410596	0.951923	1	0.812709	0.919048
ENSG00000188739.10;AL:chr1:235318403:235318427-235323826:235323510:235323563-235323826:-	ENSG00000188739.10	0.578716	0.00699301	AL	protein_coding	RBM34	30275	0	0.0654762	0.0309654	0.0362595	0.267477	1	0.180088	1
ENSG00000149541.5;AL:chr11:62382923:62383271-62383978:62383539:62383712-62383978:-	ENSG00000149541.5	0.564725	0.00799201	AL	protein_coding	B3GAT3	6880	0.100946	0.352201	0.47651	0.0872483	0.881868	0.809832	0.648107	0.936
ENSG00000093010.7;AL:chr22:19951822-19954687:19955217:19951822-19956059:19957498:+	ENSG00000093010.7	0.562802	0.00699301	AL	protein_coding	COMT	28369	0.272997	0.202247	0.334375	0.237968	0.738155	0.987261	0.867052	0.706329
ENSG00000184319.11;AL:chr22:51223721-51227178:51227614:51223721-51237083:51237733:+	ENSG00000184319.11	0.560361	0.00849151	AL	pseudogene	AC002055.4	44362	0.290865	0.672065	0.215124	0.399183	1	1	1	0.818681
ENSG00000170906.11;AL:chr19:54609318-54610118:54610268:54609318-54611747:54611840:+	ENSG00000170906.11	0.558534	0.000999001	AL	protein_coding	NDUFA3	6529	0.215427	0.148148	0.223515	0.268224	0.721145	0.952598	0.794966	0.620741
ENSG00000125952.14;AL:chr14:65541920:65544754-65560426:65550462:65551017-65560426:-	ENSG00000125952.14	0.552703	0.003996	AL	protein_coding	MAX	96522	0.207317	0.4061	0.376842	0.369064	0.888498	0.930806	0.898607	0.852225
ENSG00000173465.3;AL:chr11:65338441-65338862:65339239:65338441-65340834:65341413:+	ENSG00000173465.3	0.536071	0.002997	AL	protein_coding	SSSCA1	3513	0.311301	0.142405	0.377522	0.0588235	0.64716	0.776794	1	0.610381
ENSG00000197756.5;AL:chr2:217364754-217366064:217366190:217364754-217443644:217443903:+	ENSG00000197756.5	0.533513	0.001998	AL	protein_coding	RPL37A	80992	0.561453	0.0994475	0.449339	0.442516	0.937426	0.950572	0.8878	0.911008
ENSG00000106333.8;AL:chr7:100202838-100203128:100203175:100202838-100203299:100203388:+	ENSG00000106333.8	0.533013	0.0044955	AL	protein_coding	PCOLCE	5999	0.291525	0.294282	0.474249	0.272401	0.965964	0.668338	0.901042	0.929167
ENSG00000152465.13;AL:chr10:15144583:15145682-15151701:15151098:15151214-15151701:-	ENSG00000152465.13	0.531125	0.00699301	AL	protein_coding	NMT2	66110	0.166667	0.196721	0.137457	0.312997	0.683398	0.869231	0.74026	0.645455
ENSG00000144401.10;AL:chr2:208473839:208478167-208486530:208485458:208485514-208486530:-	ENSG00000144401.10	0.524863	0.00649351	AL	protein_coding	METTL21A	45298	0.677249	0.236542	0.296512	0.327696	0.9319	0.941912	0.763636	1
ENSG00000041357.11;AL:chr15:78838106-78838917:78839026:78838106-78841132:78841312:+	ENSG00000041357.11	0.521479	0.0044955	AL	protein_coding	PSMA4	8858	0.0404218	0	0.00530504	0.0474398	0.543881	1	0.291027	0.344173
ENSG00000168904.10;AL:chr15:99901716-99903311:99903383:99901716-99926235:99926501:+	ENSG00000168904.10	0.51681	0.0044955	AL	protein_coding	LRRC28	139368	0.105431	0.142005	0.104895	0.224652	0.475	1	0.548287	0.620939
ENSG00000169045.13;AL:chr5:179044818:179044912-179047893:179046302:179046408-179047893:-	ENSG00000169045.13	0.513322	0.000999001	AL	protein_coding	HNRNPH1	20607	0.0322021	0.0967826	0.0838367	0.0983785	0.405155	0.945306	0.330327	0.6837
ENSG00000196655.5;AL:chr11:118892596-118893720:118893992:118892596-118894031:118894844:+	ENSG00000196655.5	0.513032	0.00749251	AL	protein_coding	TRAPPC4	7023	0.241803	0.359155	0.269006	0.123967	0.730198	0.75	0.714744	0.851117
ENSG00000247556.2;AL:chr15:41578298-41580181:41580723:41578298-41590239:41598732:+	ENSG00000247556.2	0.510572	0.000999001	AL	processed_transcript	OIP5-AS1	25714	0.16447	0.135749	0.110526	0.0784167	0.697485	0.664318	0.639429	0.53022
ENSG00000108107.8;AL:chr19:55898061-55898653:55898978:55898061-55899298:55900256:+	ENSG00000108107.8	0.498424	0.0014985	AL	protein_coding	RPL28	17900	0.0727497	0.20416	0.199623	0.227273	0.628483	0.794199	0.726866	0.547956
ENSG00000108384.10;AL:chr17:56780690-56783239:56783274:56780690-56787220:56787272:+	ENSG00000108384.10	0.490119	0.00899101	AL	protein_coding	RAD51C	41770	0.353723	0.230769	0.261194	0.274254	0.758123	1	0.587031	0.735263
ENSG00000167912.5;AL:chr8:60031844-60032145:60032590:60031844-60032895:60033905:+	ENSG00000167912.5	0.473067	0.00949051	AL	antisense	RP11-25K19.1	2307	0.174123	0.176976	0.380468	0.270151	0.702797	1	0.822917	0.368272
ENSG00000140416.15;AL:chr15:63354844-63356263:63357027:63354844-63363289:63364083:+	ENSG00000140416.15	0.4725	0.00699301	AL	protein_coding	TPM1	29284	0.0698113	0.101916	0.0723951	0.118396	0.461825	0.52809	0.668246	0.594356
ENSG00000165948.6;AL:chr14:94563311-94567085:94567694:94563311-94568823:94569055:+	ENSG00000165948.6	0.456769	0.00999001	AL	protein_coding	IFI27L1	22565	0.0854271	0.166521	0.204857	0.18324	0.57113	1	0.489035	0.406959
ENSG00000183283.11;AL:chr12:51634900-51636114:51636215:51634900-51639845:51640501:+	ENSG00000183283.11	0.445312	0.0044955	AL	protein_coding	DAZAP2	33071	0	0.449346	0.441019	0.720516	0.799183	0.802302	0.871834	0.91881
ENSG00000188529.10;AL:chr1:24291294:24294213-24298063:24296854:24297929-24298063:-	ENSG00000188529.10	0.442466	0.00599401	AL	protein_coding	SRSF10	16124	0.410168	0.592645	0.53876	0.688565	1	1	1	1
ENSG00000125676.15;AL:chrX:122734413:122735189-122744769:122744049:122744144-122744769:-	ENSG00000125676.15	0.442228	0.00749251	AL	protein_coding	THOC2	132495	0.439727	0.398637	0.213262	0.179461	1	0	1	1
ENSG00000175061.13;AL:chr17:16343567-16344388:16344504:16343567-16344682:16345313:+	ENSG00000175061.13	0.43781	0.0034965	AL	processed_transcript	C17orf76-AS1	39857	0.0524182	0	0.0683594	0.323	0.207043	1	0.642252	0.345722
ENSG00000217555.8;AL:chr16:66586696-66592093:66592435:66586696-66599789:66599975:+	ENSG00000217555.8	0.432805	0.00899101	AL	protein_coding	CKLF	13689	0	0.187943	0.0367647	0.179045	0.184659	1	0.394322	0.555992
ENSG00000112763.11;AL:chr6:26466316-26467947:26469865:26466316-26476389:26476847:+	ENSG00000112763.11	0.429773	0.00649351	AL	protein_coding	BTN2A1	18700	0.386731	0.463659	0.484507	0.504975	0.910488	0.909254	0.821212	0.918011
ENSG00000152082.9;AL:chr2:130940348-130945698:130945835:130940348-130948042:130948286:+	ENSG00000152082.9	0.427254	0.002997	AL	protein_coding	MZT2B	8993	0.00948302	0.0134594	0.00970033	0.0063873	0.375839	1	0.217016	0.155193
ENSG00000127838.9;AL:chr2:219136272-219137293:219137634:219136272-219182678:219182979:+	ENSG00000127838.9	0.425805	0.00899101	AL	protein_coding	PNKD	76402	0.00773196	0.0163317	0.0141443	0.014652	0.321608	0.729701	0.445887	0.258883
ENSG00000041357.11;AL:chr15:78838106-78838917:78839038:78838106-78841132:78841312:+	ENSG00000041357.11	0.418648	0.00699301	AL	protein_coding	PSMA4	8858	0.189671	0.379256	0.366286	0.512336	0.826107	1	0.58807	0.707965
ENSG00000114416.13;AL:chr3:180688146-180688863:180689604:180688146-180693910:180694333:+	ENSG00000114416.13	0.408715	0.001998	AL	protein_coding	FXR1	114613	0.851423	0.562601	0.449555	0.501563	1	1	1	1
ENSG00000125354.18;AL:chrX:118749687:118750705-118759298:118753272:118754014-118759298:-	ENSG00000125354.18	0.405171	0.00549451	AL	protein_coding	2020-09-06	77647	0.397363	0.35989	0.304513	0.367053	0.793369	0.887753	0.748442	0.619942
ENSG00000072506.8;AL:chrX:53458211:53458542-53458936:53458807:53458854-53458936:-	ENSG00000072506.8	0.404517	0.00799201	AL	protein_coding	HSD17B10	3115	0.198347	0.217532	0.240602	0.0502431	0.645872	0.312676	0.6849	0.681346
ENSG00000110075.10;AL:chr11:68377491-68380534:68380866:68377491-68382100:68382720:+	ENSG00000110075.10	0.40262	0.00999001	AL	protein_coding	PPP6R3	154617	0.178058	0.364273	0.241453	0.075575	0.458385	0.750484	0.656397	0.604575
ENSG00000110075.10;AL:chr11:68377491-68380504:68381006:68377491-68382100:68382720:+	ENSG00000110075.10	0.399462	0.00699301	AL	protein_coding	PPP6R3	154617	0.111759	0.0571429	0.0414041	0.121748	0.282895	0.557082	0.367448	0.722477
ENSG00000198015.8;AL:chr12:93881436-93882065:93882248:93881436-93894952:93897545:+	ENSG00000198015.8	0.393441	0.00999001	AL	protein_coding	MRPL42	36282	0.0976096	0.118535	0	0	0.386228	0.305026	0.619855	0.478799
ENSG00000101294.12;AL:chr20:30154098-30155443:30155789:30154098-30156923:30157370:+	ENSG00000101294.12	0.385878	0.00899101	AL	protein_coding	HM13	55140	0.01218	0.0208044	0.00754113	0.0247138	0.095122	1	0.402174	0.111455
ENSG00000147364.12;AL:chr8:413150-417720:418180:413150-418715:419690:+	ENSG00000147364.12	0.384822	0.00799201	AL	protein_coding	FBXO25	64798	0.0544794	0.0251347	0.00656455	0.00681044	0.385433	0.337699	0.578187	0.330961
ENSG00000081059.15;AL:chr5:133476579-133476712:133477041:133476579-133477876:133477995:+	ENSG00000081059.15	0.379356	0.00999001	AL	protein_coding	TCF7	37155	0	0.0288383	0.0123711	0.0157084	0.11499	1	0.375	0.0843507
ENSG00000197111.11;AL:chr12:53865591-53868653:53869854:53865591-53873190:53873404:+	ENSG00000197111.11	0.378292	0.00499501	AL	protein_coding	PCBP2	39422	0.0309094	0.0446325	0.0313976	0.0853723	0.137789	0.417315	0.150378	1
ENSG00000225648.1;AL:chr7:72302378-72304344:72304585:72302378-72307156:72307217:+	ENSG00000225648.1	0.370289	0.00899101	AL	pseudogene	SBDSP1	7906	0.0745192	0.597603	0.573366	0.161954	0.672997	0.731836	0.778729	0.705036
ENSG00000110200.4;AL:chr11:71817424:71818651-71821134:71820636:71820974-71821134:-	ENSG00000110200.4	0.367047	0.00799201	AL	protein_coding	ANAPC15	6403	0.0506637	0.032701	0.0284527	0.045747	0.136187	0.993976	0.261905	0.233684
ENSG00000214046.4;AL:chr19:16741562:16742535-16757907:16756959:16757611-16757907:-	ENSG00000214046.4	0.361356	0.00849151	AL	protein_coding	SMIM7	29692	0.0500665	0.0473911	0.0208093	0.111722	0.265838	0.546067	0.589728	0.27378
ENSG00000158092.2;AL:chr3:136665137-136665771:136665889:136665137-136667101:136667274:+	ENSG00000158092.2	0.351767	0.00649351	AL	protein_coding	NCK1	87616	0.304951	0	0.259204	0.0498562	0.503876	0.463181	0.584457	0.469565
ENSG00000086232.8;AL:chr7:6086354:6086722-6088438:6086835:6086877-6088438:-	ENSG00000086232.8	0.351325	0.00649351	AL	protein_coding	EIF2AK1	36981	0	0.0503937	0.176849	0.129462	0.46283	0.469306	0.429003	0.400864
ENSG00000214022.7;AL:chr7:150066030-150066760:150067691:150066030-150068317:150071133:+	ENSG00000214022.7	0.331637	0.00799201	AL	protein_coding	REPIN1	5856	0.586978	0.580214	0.444637	0.61805	0.902778	0.92086	0.83524	0.89755
ENSG00000110200.4;AL:chr11:71817424:71818651-71821134:71820633:71820974-71821134:-	ENSG00000110200.4	0.323106	0.00799201	AL	protein_coding	ANAPC15	6403	0.086973	0.0836414	0.0680238	0.0793061	0.187166	0.872093	0.296522	0.254587
ENSG00000055950.12;AL:chr10:102737578:102739129-102743512:102741133:102741300-102743512:-	ENSG00000055950.12	0.31296	0.00899101	AL	protein_coding	MRPL43	18058	0.185786	0.198259	0.218927	0.175461	0.318182	1	0.529079	0.183012
ENSG00000070831.11;AL:chr1:22413359-22416436:22417297:22413359-22417921:22419437:+	ENSG00000070831.11	0.309944	0.00649351	AL	protein_coding	CDC42	40318	0.227795	0.198366	0.131932	0.134677	0.589574	0.534457	0.501066	0.30745
ENSG00000135778.7;AL:chr1:233105864-233112088:233113274:233105864-233113909:233114228:+	ENSG00000135778.7	0.299034	0.00749251	AL	protein_coding	NTPCR	33278	0.0355429	0.0274881	0.0324401	0.0273608	0.244619	0.547006	0.374055	0.153289
ENSG00000175061.13;AL:chr17:16343567-16344388:16344504:16343567-16344682:16345337:+	ENSG00000175061.13	0.282297	0.0034965	AL	processed_transcript	C17orf76-AS1	39857	0.0230661	0	0.0233957	0.0599814	0.173893	0.477045	0.347676	0.237019
ENSG00000125354.18;AL:chrX:118749687:118750705-118759298:118750911:118754014-118759298:-	ENSG00000125354.18	0.270387	0.00799201	AL	protein_coding	2020-09-06	77647	0.363224	0.4307	0.353201	0.373636	0.692521	0.590509	0.707067	0.612212
ENSG00000161526.10;MX:chr17:73663558-73664596:73664705-73689520:73663558-73667896:73667943-73689520:+	ENSG00000161526.10	0.593052	0.000999001	MX	protein_coding	SAP30BP	40947	0.204128	0.252124	0.147887	0.156775	0.68395	1	0.785566	0.663608
ENSG00000168393.8;MX:chr2:242618064-242621334:242621748-242625184:242618064-242624131:242624164-242625184:-	ENSG00000168393.8	0.544215	0.00599401	MX	protein_coding	DTYMK	11250	0.029052	0.343284	0.302857	0.985577	1	1	1	0.837629
ENSG00000100138.9;MX:chr22:42076368-42078360:42078591-42084798:42076368-42084083:42084331-42084798:-	ENSG00000100138.9	0.533498	0.003996	MX	protein_coding	NHP2L1	16575	0.294118	0.332503	0.186555	0.390244	0.80985	0.983511	0.735703	0.808346
ENSG00000163468.10;MX:chr1:156305679-156306870:156307031-156307945:156305679-156307468:156307580-156307945:-	ENSG00000163468.10	0.528906	0.00899101	MX	protein_coding	CCT3	58906	0.554839	0.222222	0.1843	0.358824	0.850948	1	0.880734	0.704126
ENSG00000114126.13;MX:chr3:141712427-141713862:141713983-141747421:141712427-141724283:141724386-141747421:-	ENSG00000114126.13	0.516344	0.00799201	MX	protein_coding	TFDP2	205110	0.0403023	0.118557	0.182999	0.14827	0.509434	1	0.751724	0.294347
ENSG00000008517.12;MX:chr16:3117416-3117985:3118011-3118991:3117416-3118181:3118240-3118991:+	ENSG00000008517.12	0.458409	0.00899101	MX	protein_coding	IL32	16611	0	0	0	0	0.482906	0.428477	0.428086	0.494169
ENSG00000255717.2;MX:chr11:62621305-62621490:62621536-62622605:62621305-62621991:62622023-62622605:-	ENSG00000255717.2	0.435136	0.0044955	MX	processed_transcript	SNHG1	3927	0	0	0	0.217939	0.608587	0.338049	0.511073	0.500775
ENSG00000184182.14;MX:chr2:238896634-238903386:238903451-238933983:238896634-238925208:238925275-238933983:+	ENSG00000184182.14	0.407645	0.003996	MX	protein_coding	UBE2F	75768	0.322697	0.31844	0.309583	0.272002	0.604407	0.849711	0.696127	0.703057
ENSG00000182979.13;RI:chr14:105930800:105930904-105931011:105931200:+	ENSG00000182979.13	0.954956	0	RI	protein_coding	MTA1	50908	0.0726644	0.0340314	0.0205011	0.0529801	1	1	1	1
ENSG00000182196.9;RI:chr12:123465676:123465813-123466142:123466426:+	ENSG00000182196.9	0.927069	0	RI	protein_coding	ARL6IP4	2850	0.0337998	0.0521673	0.0613805	0.0425593	1	1	1	0.898182
ENSG00000025770.14;RI:chr22:50961446:50961595-50961664:50961901:+	ENSG00000025770.14	0.918828	0	RI	protein_coding	NCAPH2	15257	0.0192224	0.0101381	0.0129702	0	0.939837	1	0.853475	0.924331
ENSG00000164896.15;RI:chr7:150773713:150773919-150774000:150774114:-	ENSG00000164896.15	0.850072	0	RI	protein_coding	FASTK	4243	0.0539153	0.0442244	0.00940439	0.0144033	1	0.764387	0.87013	0.887719
ENSG00000173113.2;RI:chr11:64084163:64084440-64084530:64084619:-	ENSG00000173113.2	0.837766	0	RI	protein_coding	TRMT112	1625	0.0607203	0.0587792	0.161013	0.141059	0.952714	0.933298	0.953262	0.933361
ENSG00000159069.9;RI:chr9:139836999:139837147-139837221:139837395:-	ENSG00000159069.9	0.826323	0.000499501	RI	protein_coding	FBXW5	4262	0.0955451	0.0830648	0.0751336	0.0712281	1	1	0.630264	1
ENSG00000159069.9;RI:chr9:139836498:139836918-139836999:139837147:-	ENSG00000159069.9	0.816492	0	RI	protein_coding	FBXW5	4262	0.176627	0.0461825	0.0509677	0.0751223	1	1	0.61487	1
ENSG00000241370.1;RI:chr6:30312936:30313005-30313075:30313175:+	ENSG00000241370.1	0.808356	0	RI	protein_coding	RPP21	1754	0.22635	0.124983	0.197828	0.217415	1	1	1	1
ENSG00000106330.7;RI:chr7:100210353:100210619-100210817:100210892:+	ENSG00000106330.7	0.770647	0.000499501	RI	protein_coding	MOSPD3	3283	0.161148	0	0.0289389	0	0.855932	0.889197	0.619048	0.908497
ENSG00000134222.12;RI:chr1:109825302:109825411-109825696:109825744:-	ENSG00000134222.12	0.759952	0.0024975	RI	protein_coding	PSRC1	3631	0.0593368	0.214876	0.0725806	0.0734597	0.754386	0.705674	1	1
ENSG00000166986.8;RI:chr12:57910028:57910120-57910218:57910438:+	ENSG00000166986.8	0.753745	0	RI	protein_coding	MARS	42125	0.183655	0.042796	0.0884797	0.16423	0.874016	0.987882	0.79646	0.835783
ENSG00000115459.13;RI:chr2:85582199:85582293-85584090:85584375:+	ENSG00000115459.13	0.746395	0.002997	RI	protein_coding	ELMOD3	37359	0.104878	0.158672	0.231156	0.231092	0.949309	1	0.762069	1
ENSG00000182196.9;RI:chr12:123465676:123465846-123466118:123466426:+	ENSG00000182196.9	0.737661	0.000499501	RI	protein_coding	ARL6IP4	2850	0.104832	0.178448	0.206618	0.111778	0.894632	0.854947	0.883388	0.919355
ENSG00000198276.9;RI:chr20:62572303:62572396-62572463:62572561:-	ENSG00000198276.9	0.727397	0.000999001	RI	protein_coding	UCKL1	16584	0.0542226	0.0485852	0.0341328	0.0243566	0.802768	0.84924	0.707113	0.711765
ENSG00000197343.6;RI:chr7:99159511:99159596-99159991:99160117:+	ENSG00000197343.6	0.709143	0.000499501	RI	protein_coding	ZNF655	18048	0.0840183	0.0866753	0.0870207	0.123845	0.757098	0.859389	0.784268	0.817376
ENSG00000115286.15;RI:chr19:1393241:1393329-1395390:1395583:+	ENSG00000115286.15	0.706749	0.001998	RI	protein_coding	NDUFS7	12058	0.0573549	0.0467706	0.0846457	0.0552952	0.867299	1	0.715711	0.488055
ENSG00000164896.15;RI:chr7:150774397:150774488-150774708:150774867:-	ENSG00000164896.15	0.706274	0.0014985	RI	protein_coding	FASTK	4243	0.0234375	0.0586782	0.0481482	0.0694267	0.840226	0.637215	0.712534	0.834813
ENSG00000161999.7;RI:chr16:733685:733781-733910:734155:-	ENSG00000161999.7	0.701809	0	RI	protein_coding	JMJD8	2859	0.290503	0	0.326829	0.263279	0.932927	0.940101	0.851804	0.963018
ENSG00000182196.9;RI:chr12:123465676:123465813-123466118:123466426:+	ENSG00000182196.9	0.693883	0.000499501	RI	protein_coding	ARL6IP4	2850	0.158025	0.278226	0.341019	0.178871	0.987925	0.873038	0.921929	0.948784
ENSG00000167515.6;RI:chr16:88925753:88925851-88925981:88926158:+	ENSG00000167515.6	0.691621	0.001998	RI	protein_coding	TRAPPC2L	6467	0	0	0	0	0.800654	0.641323	0.787575	0.536932
ENSG00000130305.12;RI:chr7:72717227:72717526-72717597:72717737:-	ENSG00000130305.12	0.690948	0	RI	protein_coding	NSUN5	6351	0.0649032	0.16838	0.0916216	0.165797	0.807636	0.80697	0.84065	0.799238
ENSG00000103202.8;RI:chr16:448208:448394-448990:449123:+	ENSG00000103202.8	0.683322	0.000499501	RI	protein_coding	NME4	13643	0.151007	0.140531	0.162063	0.163971	0.852632	0.816692	0.80834	0.873194
ENSG00000161996.13;RI:chr16:716455:716598-716673:716792:+	ENSG00000161996.13	0.681617	0.000999001	RI	protein_coding	WDR90	18523	0.138699	0.13211	0.141494	0.270073	0.863014	0.837558	0.781333	0.926941
ENSG00000203896.5;RI:chr20:62369174:62369255-62369361:62369413:+	ENSG00000203896.5	0.680509	0.000499501	RI	protein_coding	LIME1	3642	0.199644	0.357959	0.234081	0.39554	0.997773	0.947244	0.964244	1
ENSG00000130755.8;RI:chr19:39818999:39819188-39819640:39819713:-	ENSG00000130755.8	0.677519	0	RI	protein_coding	GMFG	14020	0.151594	0.106981	0.11911	0.148552	0.759582	1	0.779566	0.697168
ENSG00000167799.5;RI:chr11:67395410:67395722-67395794:67395871:-	ENSG00000167799.5	0.670524	0	RI	protein_coding	NUDT8	1993	0.0870027	0.090756	0.0815734	0.081069	0.809668	0.899401	0.64564	0.667789
ENSG00000167799.5;RI:chr11:67396390:67396522-67397189:67397392:-	ENSG00000167799.5	0.670524	0	RI	protein_coding	NUDT8	1993	0.0870027	0.090756	0.0815734	0.081069	0.809668	0.899401	0.64564	0.667789
ENSG00000204257.10;RI:chr6:32917388:32917666-32918296:32918580:-	ENSG00000204257.10	0.668768	0.0034965	RI	protein_coding	HLA-DMA	20482	0.118012	0.19375	0.269406	0.236364	1	0.786083	1	0.706522
ENSG00000117385.11;RI:chr1:43212046:43212523-43212943:43213083:-	ENSG00000117385.11	0.668023	0.0014985	RI	protein_coding	LEPRE1	20750	0	0.0668973	0.0897177	0.173835	0.741463	0.886658	0.842842	0.531579
ENSG00000169733.7;RI:chr17:80008538:80008640-80009170:80009218:-	ENSG00000169733.7	0.662776	0.000499501	RI	protein_coding	RFNG	3930	0.0308943	0.0443459	0.0685446	0.0615563	0.653571	1	0.702875	0.5
ENSG00000137343.13;RI:chr6:30613844:30613886-30614246:30614600:+	ENSG00000137343.13	0.656738	0.000999001	RI	protein_coding	ATAT1	19982	0.125984	0.1657	0.236249	0.196875	0.754601	0.778107	0.852227	0.966825
ENSG00000137343.13;RI:chr6:30613672:30613751-30613844:30613886:+	ENSG00000137343.13	0.656697	0.000999001	RI	protein_coding	ATAT1	19982	0.141156	0.0482042	0.118626	0.136618	0.696202	0.850746	0.714922	0.809524
ENSG00000156858.7;RI:chr16:30664042:30664163-30664235:30664424:+	ENSG00000156858.7	0.656345	0.000999001	RI	protein_coding	PRR14	5724	0.0199081	0.0132597	0.0862445	0.102041	0.688485	0.733807	0.690476	0.734066
ENSG00000132522.11;RI:chr17:7216348:7216416-7216531:7216610:-	ENSG00000132522.11	0.649143	0.000999001	RI	protein_coding	GPS2	4241	0.0156494	0.0262172	0.028125	0.0515873	0.746867	0.642991	0.620545	0.707746
ENSG00000115459.13;RI:chr2:85617261:85617388-85617883:85618871:+	ENSG00000115459.13	0.647777	0.0034965	RI	protein_coding	ELMOD3	37359	0.20202	0.16996	0.157609	0.262195	0.791045	1	0.71875	0.873096
ENSG00000164896.15;RI:chr7:150774000:150774114-150774188:150774323:-	ENSG00000164896.15	0.644367	0.002997	RI	protein_coding	FASTK	4243	0.174107	0.0693365	0.106405	0.064881	0.860269	0.627506	0.669609	0.834813
ENSG00000006015.13;RI:chr19:18701664:18701743-18702918:18703146:+	ENSG00000006015.13	0.6393	0	RI	protein_coding	C19orf60	3652	0.0999351	0.0974106	0.0851466	0.0920848	0.639553	0.858228	0.78392	0.650075
ENSG00000241370.1;RI:chr6:30313075:30313175-30313268:30313350:+	ENSG00000241370.1	0.637841	0.000499501	RI	protein_coding	RPP21	1754	0.0259531	0.00973375	0.0320938	0.0256767	0.719132	0.593323	0.768579	0.563789
ENSG00000161960.10;RI:chr17:7481145:7481234-7481545:7481562:+	ENSG00000161960.10	0.637347	0	RI	protein_coding	EIF4A1	6300	0.15146	0.104615	0.112597	0.124119	0.799703	0.895094	0.689231	0.658152
ENSG00000160055.15;RI:chr1:32681798:32682548-32682860:32682952:-	ENSG00000160055.15	0.634078	0.002997	RI	protein_coding	TMEM234	7900	0.095092	0.142857	0.0782918	0.103627	0.530547	1	0.850633	0.575
ENSG00000143774.12;RI:chr1:228333212:228333350-228333727:228333768:+	ENSG00000143774.12	0.633303	0.0034965	RI	protein_coding	GUK1	9023	0	0.377193	1	0.0895954	1	1	1	1
ENSG00000161010.10;RI:chr5:179264276:179264885-179267872:179267959:-	ENSG00000161010.10	0.628412	0.001998	RI	protein_coding	C5orf45	27738	0.146417	0.166065	0.220408	0.186012	0.575419	0.837561	1	0.819572
ENSG00000160948.9;RI:chr8:145650329:145650383-145651066:145651155:-	ENSG00000160948.9	0.61135	0	RI	protein_coding	VPS28	4932	0.123989	0.229802	0.163065	0.361757	0.785978	0.974122	0.87426	0.689655
ENSG00000006062.9;RI:chr17:43363798:43364292-43364295:43364411:-	ENSG00000006062.9	0.605037	0.00799201	RI	processed_transcript	MAP3K14	53927	0	0	0.647368	0.563758	1	0.938967	1	0.692308
ENSG00000185000.5;RI:chr8:145540685:145540772-145540850:145540915:-	ENSG00000185000.5	0.603415	0.000499501	RI	protein_coding	DGAT1	10620	0	0.127758	0.133807	0.109345	0.59434	0.800228	0.727599	0.662404
ENSG00000131470.10;RI:chr17:40725496:40725641-40726214:40726228:-	ENSG00000131470.10	0.600418	0.0014985	RI	protein_coding	PSMC3IP	5517	0.131579	0.149648	0.176573	0.207951	0.803342	1	0.602317	0.661765
ENSG00000213339.4;RI:chr19:10822837:10822975-10823229:10823304:+	ENSG00000213339.4	0.599218	0.000499501	RI	protein_coding	QTRT1	12008	0.0632971	0.0754821	0.0821256	0.106516	0.54186	0.978401	0.490775	0.713256
ENSG00000127824.9;RI:chr2:220115916:220116045-220116287:220116435:-	ENSG00000127824.9	0.598907	0.00549451	RI	protein_coding	TUBA4A	28460	0.115108	0	0.0363636	0.0552486	0.294118	1	0.801653	0.506579
ENSG00000149743.9;RI:chr11:63991572:63991634-63991757:63991813:-	ENSG00000149743.9	0.58653	0.0024975	RI	protein_coding	TRPT1	2456	0.375343	0.328109	0.310638	0.0727554	0.956604	0.862275	0.844854	0.769231
ENSG00000102901.8;RI:chr16:67863668:67863991-67864293:67864451:-	ENSG00000102901.8	0.584472	0.001998	RI	protein_coding	CENPT	19655	0.16011	0.38	0.258893	0.23602	0.791411	0.911599	0.886567	0.783333
ENSG00000168002.7;RI:chr11:62529267:62529376-62530014:62530338:+	ENSG00000168002.7	0.580962	0.0014985	RI	protein_coding	POLR2G	5167	0.12528	0.0890052	0.215026	0.0892019	0.60388	1	0.660876	0.577603
ENSG00000162910.14;RI:chr1:228296138:228296175-228296656:228296722:-	ENSG00000162910.14	0.579967	0.000499501	RI	protein_coding	MRPL55	2634	0.121951	0.747126	0.2	0.39318	0.851933	1	0.973487	0.956704
ENSG00000154545.12;RI:chrX:51931302:51931381-51931770:51931861:+	ENSG00000154545.12	0.57892	0.0014985	RI	protein_coding	MAGED4	7446	0.027907	0.0409277	0.021025	0.0574887	0.786885	0.659246	0.533972	0.482927
ENSG00000249915.3;RI:chr5:304292:304336-306717:306869:+	ENSG00000249915.3	0.578807	0.002997	RI	protein_coding	PDCD6	82236	0.0249597	0.0350154	0.0485207	0.0589023	0.203501	1	0.895753	0.383372
ENSG00000173821.15;RI:chr17:78355347:78355527-78356779:78356870:+	ENSG00000173821.15	0.566997	0.0044955	RI	protein_coding	RNF213	137922	0.0217822	0.0425532	0.0362595	0.0699001	0.584	0.650704	0.65566	0.548117
ENSG00000172543.3;RI:chr11:65650686:65650895-65650979:65651212:+	ENSG00000172543.3	0.566506	0.002997	RI	protein_coding	CTSW	3933	0	0.0270758	0.0122951	0.0721248	0.436364	0.720721	0.724138	0.496296
ENSG00000099949.14;RI:chr22:21350252:21350401-21350985:21351090:+	ENSG00000099949.14	0.562646	0.0044955	RI	protein_coding	LZTR1	19577	0.0402299	0.0390244	0.0647619	0.0577281	0.517483	0.688119	0.556886	0.68984
ENSG00000166986.8;RI:chr12:57909703:57909774-57909922:57909941:+	ENSG00000166986.8	0.559457	0.001998	RI	protein_coding	MARS	42125	0	0.0542237	0.0880886	0.11137	0.371251	0.928195	0.714075	0.477987
ENSG00000162062.10;RI:chr16:2510284:2510382-2510624:2510694:+	ENSG00000162062.10	0.557725	0.000999001	RI	protein_coding	C16orf59	4884	0.428489	0.351257	0.344021	0.412799	1	0.814906	0.952562	1
ENSG00000088970.11;RI:chr20:21224883:21224926-21227117:21227260:+	ENSG00000088970.11	0.55629	0.0024975	RI	processed_transcript	PLK1S1	120637	0.104911	0.27439	0.117355	0.166893	0.316129	1	1	0.572581
ENSG00000120008.11;RI:chr10:122665388:122665533-122666288:122666367:+	ENSG00000120008.11	0.555564	0.003996	RI	protein_coding	WDR11	58350	0.0682819	0.0375361	0.0651214	0.0670017	0.592417	0.658228	0.63425	0.575301
ENSG00000146556.10;RI:chr2:114353270:114353406-114353645:114353780:+	ENSG00000146556.10	0.552612	0.0034965	RI	pseudogene	WASH2P	14992	0.283447	0.28084	0.333333	0.546135	0.926587	0.823816	0.926907	0.976893
ENSG00000060971.13;RI:chr3:38167317:38167372-38168001:38168191:-	ENSG00000060971.13	0.552497	0.0034965	RI	protein_coding	ACAA1	34114	0.00550459	0.0111111	0.00821018	0.0136612	0.236	1	0.728477	0.284
ENSG00000054148.13;RI:chr9:139744465:139744589-139744958:139745012:+	ENSG00000054148.13	0.550789	0.0024975	RI	protein_coding	PHPT1	2313	0.149573	0.246998	0.238095	0.233945	0.914591	0.935088	1	0.222087
ENSG00000185128.11;RI:chr17:36291899:36291964-36292428:36292527:+	ENSG00000185128.11	0.548661	0.00849151	RI	protein_coding	TBC1D3F	10945	0.0839329	0.206897	0.114894	0.139286	0.694215	0.633039	0.729858	0.68254
ENSG00000213689.5;RI:chr3:48507229:48507708-48508029:48509041:+	ENSG00000213689.5	0.539824	0.0024975	RI	protein_coding	TREX1	2600	0.202985	0.331197	0.436282	0.421769	0.929471	1	0.684091	0.937968
ENSG00000104915.10;RI:chr19:13254876:13255300-13255391:13255485:-	ENSG00000104915.10	0.534439	0.000499501	RI	protein_coding	STX10	6326	0.277872	0.192729	0.17057	0.304264	0.727423	0.849031	0.722862	0.783875
ENSG00000111665.7;RI:chr12:6958487:6958577-6958729:6959022:-	ENSG00000111665.7	0.533523	0.000999001	RI	protein_coding	CDCA3	7274	0.128165	0.165105	0.271523	0.208333	0.906033	0.470238	0.701648	0.829298
ENSG00000094631.14;RI:chrX:48664038:48664078-48664775:48664871:+	ENSG00000094631.14	0.53187	0.002997	RI	protein_coding	HDAC6	23609	0	0.0288115	0	0.0574866	0.42	0.877717	0.631579	0.284483
ENSG00000221978.7;RI:chr1:1326146:1326245-1328170:1328183:-	ENSG00000221978.7	0.531323	0.00899101	RI	protein_coding	CCNL2	13618	0.0514286	0.100502	0	0	0.257732	1	0.569948	0.449541
ENSG00000143258.11;RI:chr1:161134324:161134402-161134625:161134732:+	ENSG00000143258.11	0.522241	0.000999001	RI	protein_coding	USP21	6274	0.047356	0.0496063	0.0933682	0.117318	0.53012	0.779101	0.56	0.527391
ENSG00000197858.6;RI:chr8:145140192:145140382-145140476:145140646:+	ENSG00000197858.6	0.521305	0	RI	protein_coding	GPAA1	3627	0.0130947	0.0165975	0.0158482	0.0192154	0.651842	0.694867	0.360716	0.442548
ENSG00000267796.3;RI:chr19:36243988:36244154-36244918:36245058:+	ENSG00000267796.3	0.518214	0.00499501	RI	protein_coding	LIN37	6159	0.061674	0.101868	0.0852359	0.0649819	0.559908	0.822891	0.361958	0.64186
ENSG00000140854.8;RI:chr16:57789702:57789829-57789904:57789978:+	ENSG00000140854.8	0.511459	0.003996	RI	protein_coding	KATNB1	21521	0.037037	0.0977199	0	0.0334412	0.748092	0	0.756757	0.709184
ENSG00000182087.8;RI:chr19:1011579:1011611-1011740:1011797:-	ENSG00000182087.8	0.511192	0.003996	RI	protein_coding	TMEM259	11471	0.182171	0.0873147	0.2	0.198618	0.659341	0.704943	0.684253	0.664336
ENSG00000267796.3;RI:chr19:36245147:36245220-36245294:36245420:+	ENSG00000267796.3	0.510572	0.0034965	RI	protein_coding	LIN37	6159	0	0.0718336	0.00665557	0	0.450262	0.877359	0.130818	0.662338
ENSG00000149743.9;RI:chr11:63991572:63991682-63991757:63991813:-	ENSG00000149743.9	0.507158	0.001998	RI	protein_coding	TRPT1	2456	0.0646226	0.090699	0.0660634	0.0169126	0.69452	0.530247	0.491071	0.551091
ENSG00000006015.13;RI:chr19:18699805:18699887-18700223:18700493:+	ENSG00000006015.13	0.505468	0.001998	RI	protein_coding	C19orf60	3652	0.43465	0.369431	0.380551	0.381818	0.825651	1	0.927489	0.83518
ENSG00000127084.13;RI:chr9:95795051:95795155-95796826:95796963:+	ENSG00000127084.13	0.500763	0.00999001	RI	protein_coding	FGD3	88786	0.0577889	0.111111	0.0990712	0.0822785	0.380531	0.905245	0.774193	0.293333
ENSG00000006015.13;RI:chr19:18699805:18699887-18700289:18700493:+	ENSG00000006015.13	0.500361	0.0034965	RI	protein_coding	C19orf60	3652	0.341017	0.572937	0.470793	0.515548	1	1	0.978311	0.92343
ENSG00000149809.10;RI:chr11:64880283:64880337-64880692:64880886:+	ENSG00000149809.10	0.499981	0.0044955	RI	protein_coding	TM7SF2	4540	0	0	0.0289133	0	0.5	1	0.179245	0.349594
ENSG00000155363.14;RI:chr1:113240909:113241100-113241337:113241411:+	ENSG00000155363.14	0.499676	0.000499501	RI	protein_coding	MOV10	27606	0	0.0164903	0.014152	0.0345935	0.246154	0.637405	0.835938	0.344444
ENSG00000101365.16;RI:chr20:2640345:2640439-2640714:2640822:-	ENSG00000101365.16	0.499662	0.003996	RI	protein_coding	IDH3B	5825	0.637168	0.218107	0.208955	0.42487	0.887593	0.882786	0.832312	0.885057
ENSG00000148334.10;RI:chr9:130884641:130884925-130885213:130885413:-	ENSG00000148334.10	0.497078	0.001998	RI	protein_coding	PTGES2	7770	0.39834	0.3625	0.262443	0.237253	0.7952	0.926929	0.668763	0.857954
ENSG00000167700.4;RI:chr8:145735981:145736105-145736177:145736286:+	ENSG00000167700.4	0.495017	0.00649351	RI	protein_coding	MFSD3	2140	0.136461	0.0207715	0	0	0.563636	0.574506	0.356688	0.642468
ENSG00000113108.13;RI:chr5:139941172:139941286-139941685:139941812:-	ENSG00000113108.13	0.490913	0.00549451	RI	protein_coding	APBB3	35485	0.18421	0.531153	0.387632	0.519142	0.923077	0.981411	0.944762	0.736538
ENSG00000186787.7;RI:chrX:57146115:57146534-57146838:57147064:-	ENSG00000186787.7	0.489002	0.001998	RI	protein_coding	SPIN2B	2997	0.334988	0.427362	0.453287	0.460265	0.899879	0.97852	0.842449	0.911063
ENSG00000122678.10;RI:chr7:44113382:44113624-44113997:44114129:-	ENSG00000122678.10	0.487988	0.00949051	RI	protein_coding	POLM	10294	0	0.197155	0.166934	0.162528	0.482759	1	0.511364	0.484444
ENSG00000147813.11;RI:chr8:144658248:144658332-144658602:144658742:-	ENSG00000147813.11	0.484602	0.0014985	RI	protein_coding	NAPRT1	3865	0.0182815	0.0594663	0.039292	0.0588235	0.429662	0.6712	0.572879	0.440529
ENSG00000159199.9;RI:chr17:46970771:46970818-46972518:46972696:+	ENSG00000159199.9	0.484103	0.0044955	RI	protein_coding	ATP5G1	3107	0.313793	0.556291	0.380435	0.388013	0.96139	1	0.748663	0.864892
ENSG00000089053.8;RI:chr12:121756080:121756154-121756304:121756411:-	ENSG00000089053.8	0.480698	0.00499501	RI	protein_coding	ANAPC5	91652	0.0517241	0.110778	0.273038	0.241983	0.601108	0.620159	0.584117	0.794931
ENSG00000163930.5;RI:chr3:52436795:52436956-52437154:52437314:-	ENSG00000163930.5	0.480159	0.003996	RI	protein_coding	BAP1	9338	0	0	0	0.027248	0.439024	0.641388	0.455856	0.411616
ENSG00000149499.7;RI:chr11:62370231:62370361-62370621:62370719:-	ENSG00000149499.7	0.478732	0.0024975	RI	protein_coding	EML3	10548	0.0408163	0.0470086	0.0405922	0.0819316	0.455696	0.679831	0.514139	0.47561
ENSG00000169738.3;RI:chr17:79994067:79994184-79994260:79994324:-	ENSG00000169738.3	0.46887	0.000999001	RI	protein_coding	DCXR	2597	0.0358259	0.0323613	0.0405472	0.0640732	0.610882	0.289325	0.629741	0.518339
ENSG00000129347.15;RI:chr19:10670035:10670205-10670289:10670384:-	ENSG00000129347.15	0.468408	0.000499501	RI	protein_coding	KRI1	12953	0	0.0240226	0.0433374	0.0174188	0.56387	0.512401	0.379656	0.502485
ENSG00000135476.7;RI:chr12:53682322:53682483-53682874:53683087:+	ENSG00000135476.7	0.466691	0.0024975	RI	protein_coding	ESPL1	25345	0.128	0.140518	0.132236	0.159259	0.630058	0.647697	0.599022	0.55
ENSG00000197114.7;RI:chr20:62364939:62365064-62366057:62366176:+	ENSG00000197114.7	0.465908	0.00749251	RI	protein_coding	ZGPAT	28678	0.368056	0.459184	0.328228	0.578544	0.86	0.816	0.921642	1
ENSG00000122678.10;RI:chr7:44113730:44113832-44113997:44114129:-	ENSG00000122678.10	0.465722	0.0044955	RI	protein_coding	POLM	10294	0.143905	0.199179	0.168899	0.164208	0.699552	0.697413	0.517822	0.624291
ENSG00000013573.12;RI:chr12:31256511:31256665-31256741:31257725:+	ENSG00000013573.12	0.465323	0.00649351	RI	protein_coding	DDX11	30947	0.0618956	0.101617	0.0747344	0.112317	0.638743	0.572198	0.505245	0.495671
ENSG00000102225.11;RI:chrX:47087966:47088043-47088130:47088389:+	ENSG00000102225.11	0.464805	0.003996	RI	protein_coding	CDK16	12138	0	0.0142857	0.00373599	0.0136364	0.346369	0.49899	0.767742	0.277778
ENSG00000142541.12;RI:chr19:49993107:49993347-49993489:49993554:+	ENSG00000142541.12	0.461358	0.001998	RI	protein_coding	RPL13A	4755	0.735955	0.0641026	0.221529	0.161965	0.899987	0.508484	0.734052	0.886462
ENSG00000129968.11;RI:chr19:1877507:1877686-1879920:1880114:-	ENSG00000129968.11	0.460435	0.0024975	RI	protein_coding	ABHD17A	8738	0.0958678	0.064751	0.0662313	0.0671994	0.526376	0.601379	0.404418	0.603617
ENSG00000125450.6;RI:chr17:73230732:73230883-73231195:73231296:+	ENSG00000125450.6	0.460288	0.0024975	RI	protein_coding	NUP85	30100	0.0189655	0.0222965	0.0140199	0.0233667	0.543834	0.557125	0.469417	0.349425
ENSG00000213930.7;RI:chr9:34648331:34648453-34648759:34648891:+	ENSG00000213930.7	0.459237	0.0034965	RI	protein_coding	GALT	12903	0.05074	0.0628571	0.0645503	0.0578704	0.520231	0.603175	0.338983	0.610577
ENSG00000213930.7;RI:chr9:34648759:34648891-34648995:34649078:+	ENSG00000213930.7	0.457259	0.0044955	RI	protein_coding	GALT	12903	0.25539	0.220085	0.157158	0.372299	0.795918	0.892333	0.457257	0.688461
ENSG00000013441.11;RI:chr2:201724403:201724469-201725961:201726189:-	ENSG00000013441.11	0.454639	0.000999001	RI	protein_coding	CLK1	11691	0.0446035	0.0640074	0.087517	0.0956556	0.0879292	1	0.71066	0.311752
ENSG00000108641.10;RI:chr17:19246483:19246774-19247103:19247170:-	ENSG00000108641.10	0.453332	0.00599401	RI	protein_coding	B9D1	40629	0.102825	0.107317	0.0967953	0.128353	0.39645	1	0.450382	0.401786
ENSG00000214078.7;RI:chr20:34213966:34214303-34214485:34214725:-	ENSG00000214078.7	0.450641	0.00549451	RI	protein_coding	CPNE1	38926	0.630435	0.0424837	0.320856	0.326923	0.744559	0.886823	0.621251	0.870629
ENSG00000185686.13;RI:chr22:22899232:22899329-22899965:22900000:-	ENSG00000185686.13	0.449813	0.001998	RI	protein_coding	PRAME	11646	0.0940695	0.212473	0.198173	0.253251	0.527439	0.779188	0.583926	0.666667
ENSG00000105193.4;RI:chr19:39924305:39924401-39926298:39926348:-	ENSG00000105193.4	0.447953	0.000499501	RI	protein_coding	RPS16	2742	0.0839623	0.0943053	0.116315	0.119266	0.522706	0.713241	0.447363	0.522352
ENSG00000164896.15;RI:chr7:150774188:150774323-150774397:150774488:-	ENSG00000164896.15	0.445592	0.0024975	RI	protein_coding	FASTK	4243	0	0	0.106866	0.102798	0.700361	0.108445	0.573984	0.609244
ENSG00000092199.13;RI:chr14:21677295:21679465-21679565:21679725:-	ENSG00000092199.13	0.444699	0.001998	RI	protein_coding	HNRNPC	60359	0	0	0	0	0	0.908359	0.870438	0
ENSG00000148926.5;RI:chr11:10327227:10327345-10327496:10327645:+	ENSG00000148926.5	0.443553	0.00549451	RI	protein_coding	ADM	2718	0.480861	0.374408	0.466518	0.2679	0.775148	1	0.598276	0.990476
ENSG00000114388.8;RI:chr3:50387096:50387264-50387362:50387453:-	ENSG00000114388.8	0.442367	0.00549451	RI	protein_coding	NPRL2	3762	0.0942663	0.516179	0.143813	0.18999	0.738823	0.856694	0.723136	0.395062
ENSG00000140988.11;RI:chr16:2012498:2012657-2013150:2013257:-	ENSG00000140988.11	0.441084	0.000999001	RI	protein_coding	RPS2	2809	0	0	0	0	0.849145	0.915193	0	0
ENSG00000149743.9;RI:chr11:63992273:63992442-63992971:63993052:-	ENSG00000149743.9	0.439503	0.002997	RI	protein_coding	TRPT1	2456	0.041154	0.0804077	0.0762416	0.0642372	0.580445	0.493121	0.466612	0.479876
ENSG00000166986.8;RI:chr12:57909703:57909774-57910028:57910120:+	ENSG00000166986.8	0.439302	0.000999001	RI	protein_coding	MARS	42125	0.0193507	0.0234014	0.0174626	0.0324951	0.266511	0.891376	0.478753	0.213277
ENSG00000176978.9;RI:chr9:140008915:140009028-140009099:140009170:-	ENSG00000176978.9	0.438958	0.0034965	RI	protein_coding	DPP7	4636	0.211242	0	0.0591667	0.0936401	0.624204	0.518234	0.542741	0.434702
ENSG00000160948.9;RI:chr8:145649000:145649305-145649424:145649515:-	ENSG00000160948.9	0.435844	0.000499501	RI	protein_coding	VPS28	4932	0.280975	0.280247	0.247631	0.248025	0.634824	0.644106	0.616279	0.905047
ENSG00000198563.9;RI:chr6:31500557:31500688-31503144:31503262:-	ENSG00000198563.9	0.43579	0	RI	protein_coding	DDX39B	12230	0.0350521	0.0749261	0.07594	0.0934902	0.476725	0.642705	0.468161	0.434978
ENSG00000104870.8;RI:chr19:50027764:50028033-50028714:50028830:+	ENSG00000104870.8	0.434505	0.00649351	RI	protein_coding	FCGRT	19518	0.0152478	0.0212314	0.0353053	0.0333016	0.574586	0.318544	0.547511	0.402464
ENSG00000213930.7;RI:chr9:34647654:34647702-34647829:34647958:+	ENSG00000213930.7	0.433639	0.00849151	RI	protein_coding	GALT	12903	0.125	0.125227	0.131124	0.197034	0.584416	0.512308	0.5	0.716216
ENSG00000112514.11;RI:chr6:33384874:33384919-33385024:33385087:-	ENSG00000112514.11	0.427108	0.0024975	RI	protein_coding	CUTA	1876	0	0	0.0415671	0.0315712	0.605824	0.26944	0.615815	0.290492
ENSG00000060971.13;RI:chr3:38167653:38167832-38168001:38168191:-	ENSG00000060971.13	0.426341	0.002997	RI	protein_coding	ACAA1	34114	0.0761719	0.0955166	0.0798982	0.0917261	0.480171	0.674023	0.32409	0.570393
ENSG00000071894.10;RI:chr8:145619098:145619253-145619328:145619375:-	ENSG00000071894.10	0.424185	0.0014985	RI	protein_coding	CPSF1	16310	0.111842	0.0122845	0.0851716	0.0852593	0.50904	0.383991	0.547036	0.55123
ENSG00000148334.10;RI:chr9:130884641:130884758-130885213:130885413:-	ENSG00000148334.10	0.422661	0.0024975	RI	protein_coding	PTGES2	7770	0.0836966	0.0692124	0.0540205	0.0764844	0.450181	0.634983	0.491525	0.397368
ENSG00000077235.13;RI:chr16:27474862:27474913-27475641:27476157:-	ENSG00000077235.13	0.422441	0.00699301	RI	protein_coding	GTF3C1	90359	0.00631579	0.026764	0.0281124	0.04414	0.309417	0.556579	0.536443	0.392655
ENSG00000149179.9;RI:chr11:47182678:47182741-47182997:47183798:+	ENSG00000149179.9	0.421857	0.00699301	RI	protein_coding	C11orf49	227697	0.555759	0.515444	0.403745	0.617089	0.906298	1	0.952712	0.920454
ENSG00000177595.13;RI:chr11:800762:800912-800985:801120:-	ENSG00000177595.13	0.420944	0.00549451	RI	protein_coding	PIDD	10575	0.029484	0.062982	0.0918675	0.0923077	0.455224	0.641604	0.500655	0.362934
ENSG00000158106.8;RI:chr8:144461999:144462155-144462232:144462345:+	ENSG00000158106.8	0.419662	0.00599401	RI	protein_coding	RHPN1	15334	0	0.299599	0.162037	0.245342	0.680851	0.561364	0.431871	0.711538
ENSG00000113108.13;RI:chr5:139941172:139941307-139941685:139941812:-	ENSG00000113108.13	0.419454	0.00499501	RI	protein_coding	APBB3	35485	0.160551	0.680639	0.620773	0.568792	0.852941	1	0.950192	0.905437
ENSG00000136908.13;RI:chr9:130698832:130698934-130699713:130699802:-	ENSG00000136908.13	0.417386	0.001998	RI	protein_coding	DPM2	3386	0.566554	0.707865	0.477702	0.543052	0.988011	0.99821	0.984013	0.994483
ENSG00000083838.11;RI:chr19:58991010:58991094-58991297:58991386:+	ENSG00000083838.11	0.41694	0.00749251	RI	protein_coding	ZNF446	7214	0.342742	0.277542	0.24552	0.182796	0.662791	0.665221	0.69532	0.693029
ENSG00000103253.13;RI:chr16:778116:778233-778316:778424:+	ENSG00000103253.13	0.416331	0.00599401	RI	protein_coding	HAGHL	8590	0.019544	0.0425101	0.0489731	0.0492077	0.929487	0.383372	0.228916	0.283784
ENSG00000157191.15;RI:chr1:16785337:16785545-16786272:16786572:+	ENSG00000157191.15	0.415357	0.0044955	RI	protein_coding	NECAP2	19407	0.240109	0.600726	0.396917	0.329186	0.516035	1	1	0.712329
ENSG00000241878.5;RI:chr22:32017320:32017458-32017635:32017871:-	ENSG00000241878.5	0.414798	0.0014985	RI	protein_coding	PISD	43942	0.000656599	0.0328639	0.15748	0.0332957	0.205333	0.465335	0.652138	0.560682
ENSG00000213983.7;RI:chr14:24035025:24035101-24035273:24035369:-	ENSG00000213983.7	0.414739	0.00749251	RI	protein_coding	AP1G2	8506	0.0997715	0.0708431	0.106466	0.061565	0.290598	0.968408	0.542945	0.195652
ENSG00000100359.16;RI:chr22:40804937:40805022-40805254:40805376:+	ENSG00000100359.16	0.412596	0.003996	RI	protein_coding	SGSM3	39699	0.147956	0.135277	0.0941606	0.109799	0.529126	0.553962	0.504338	0.550152
ENSG00000054148.13;RI:chr9:139744465:139744589-139744955:139745012:+	ENSG00000054148.13	0.412391	0.00549451	RI	protein_coding	PHPT1	2313	0.153846	0.249567	0.358744	0.362559	0.283352	1	0.490928	1
ENSG00000007392.12;RI:chr16:238968:239338-239967:240134:-	ENSG00000007392.12	0.410363	0.0034965	RI	protein_coding	LUC7L	40495	0.0382038	0.0287206	0.0527118	0.0484889	0.351831	0.673494	0.526256	0.257996
ENSG00000166140.13;RI:chr15:41106141:41106268-41106346:41106767:+	ENSG00000166140.13	0.409981	0.00999001	RI	protein_coding	ZFYVE19	7484	0.0920555	0.0944558	0.102086	0.123188	0.479167	0.582116	0.474002	0.516423
ENSG00000136490.4;RI:chr17:61776159:61776178-61776388:61776429:-	ENSG00000136490.4	0.408711	0.00849151	RI	protein_coding	LIMD2	5271	1	0.374545	0.584052	0.406557	1	1	1	1
ENSG00000103174.7;RI:chr16:5077136:5077199-5077279:5077380:-	ENSG00000103174.7	0.408704	0.001998	RI	protein_coding	NAGPA	9298	0.0472855	0.0615142	0.0368664	0.0726257	0.442748	0.598802	0.377778	0.433778
ENSG00000111665.7;RI:chr12:6959631:6959760-6959997:6960173:-	ENSG00000111665.7	0.405063	0.001998	RI	protein_coding	CDCA3	7274	0.0215598	0.0340827	0.0436402	0.0345253	0.370318	0.645777	0.384872	0.353093
ENSG00000162191.9;RI:chr11:62444990:62445035-62445253:62445304:-	ENSG00000162191.9	0.404606	0.00649351	RI	protein_coding	UBXN1	2598	0	0.0801034	0.0790961	0	0.395248	0.97558	0.154915	0.25188
ENSG00000076382.12;RI:chr17:26906159:26906270-26906383:26906503:-	ENSG00000076382.12	0.403543	0.002997	RI	protein_coding	SPAG5	21710	0	0	0.00789647	0.00405597	0.413655	0.474952	0.438801	0.298716
ENSG00000163913.7;RI:chr3:129233232:129233397-129234331:129234442:+	ENSG00000163913.7	0.402609	0.00699301	RI	protein_coding	IFT122	80231	0.0134961	0.00555556	0.0132589	0.0206986	0.385321	0.540909	0.43128	0.305936
ENSG00000100429.13;RI:chr22:50686654:50686721-50686795:50686901:-	ENSG00000100429.13	0.402564	0.00699301	RI	protein_coding	HDAC10	6223	0.0367534	0.0605701	0.0811138	0.0601751	0.485915	0.391	0.618619	0.353333
ENSG00000103876.7;RI:chr15:80445136:80445183-80445368:80445477:+	ENSG00000103876.7	0.402341	0.00899101	RI	protein_coding	FAH	34457	0.0364198	0.0689306	0.0904558	0.0933014	0.410526	0.466523	0.59396	0.427461
ENSG00000137221.10;RI:chr6:43471361:43471444-43472499:43474291:+	ENSG00000137221.10	0.401071	0.0034965	RI	protein_coding	TJAP1	29034	0.0436447	0.0952381	0.101668	0.100871	0.483456	0.497992	0.382453	0.581806
ENSG00000156531.12;RI:chrX:133559231:133559360-133559691:133562819:+	ENSG00000156531.12	0.399487	0.0014985	RI	protein_coding	PHF6	55538	0.346106	0.737752	0.578366	0.574283	0.997419	0.986534	1	0.850502
ENSG00000110619.12;RI:chr11:3023200:3023283-3023771:3023830:-	ENSG00000110619.12	0.399185	0.0024975	RI	protein_coding	CARS	56692	0.159737	0.101031	0.134586	0.1297	0.563059	0.536414	0.541783	0.48054
ENSG00000100101.13;RI:chr22:38087181:38087431-38089339:38089483:+	ENSG00000100101.13	0.398806	0.000999001	RI	protein_coding	NOL12	92458	0.0763791	0.135845	0.105263	0.115702	0.36114	0.72381	0.527418	0.416048
ENSG00000115694.10;RI:chr2:242447421:242447550-242447733:242447777:-	ENSG00000115694.10	0.398633	0.00799201	RI	protein_coding	STK25	17057	0.585752	0.594486	0.627674	0.597557	1	1	1	1
ENSG00000102125.11;RI:chrX:153647882:153647962-153648371:153648433:+	ENSG00000102125.11	0.398144	0.00699301	RI	protein_coding	TAZ	10212	0	0.0475138	0.0933165	0.0745987	0.227273	0.607184	0.592105	0.381443
ENSG00000160633.8;RI:chr19:5667364:5667461-5667831:5667897:+	ENSG00000160633.8	0.396856	0	RI	protein_coding	SAFB	45444	0.00914862	0	0	0	0.205794	0.752259	0.486551	0.151967
ENSG00000172732.7;RI:chr11:65633282:65633365-65633457:65633910:+	ENSG00000172732.7	0.39503	0.0044955	RI	protein_coding	MUS81	10528	0.113479	0.101458	0.159747	0.065045	0.451613	0.321068	0.541029	0.70614
ENSG00000167792.7;RI:chr11:67375697:67375949-67376023:67376193:+	ENSG00000167792.7	0.394676	0.00749251	RI	protein_coding	NDUFV1	5684	0	0.0645161	0.0586207	0.0803419	0.541131	0.440265	0.361684	0.439103
ENSG00000187243.12;RI:chrX:51809346:51809549-51809961:51810794:-	ENSG00000187243.12	0.389401	0.00749251	RI	protein_coding	MAGED4B	7446	0.0485714	0.0559541	0.0784314	0.169261	0.242563	0.467162	0.650295	0.549801
ENSG00000149499.7;RI:chr11:62371416:62371513-62371585:62371673:-	ENSG00000149499.7	0.388109	0.00849151	RI	protein_coding	EML3	10548	0.0408163	0.0423484	0.0364338	0.0771984	0.455696	0.405383	0.4329	0.455253
ENSG00000162066.10;RI:chr16:2578453:2578560-2578651:2578719:+	ENSG00000162066.10	0.386422	0.00749251	RI	protein_coding	AMDHD2	11066	0.143123	0.29712	0.26455	0.254157	0.8125	0.72716	0.501062	0.463917
ENSG00000197343.6;RI:chr7:99159511:99159596-99159967:99160117:+	ENSG00000197343.6	0.383279	0.00999001	RI	protein_coding	ZNF655	18048	0.251366	0.305936	1	0.817073	1	1	0.960878	0.946612
ENSG00000175197.6;RI:chr12:57911052:57911207-57911489:57911536:-	ENSG00000175197.6	0.382785	0.00599401	RI	protein_coding	DDIT3	3930	0.463087	0.284483	0.558405	0.32853	0.789474	1	0.620466	0.755703
ENSG00000163040.10;RI:chr2:132289237:132289375-132290162:132290354:+	ENSG00000163040.10	0.381989	0.00499501	RI	protein_coding	CCDC74A	5992	0.00728155	0.0310371	0.0239611	0.0237807	0.275093	0.611798	0.492705	0.234421
ENSG00000103496.10;RI:chr16:31050862:31050972-31051044:31051139:+	ENSG00000103496.10	0.381798	0.0044955	RI	protein_coding	STX4	10087	0.0665499	0.0431877	0.0428644	0.0422078	0.3584	0.440208	0.568608	0.354785
ENSG00000103168.12;RI:chr16:84214934:84215069-84215198:84215269:-	ENSG00000103168.12	0.381105	0.0044955	RI	protein_coding	TAF1C	9212	0.139803	0.48605	0.173865	0.250267	0.52657	0.713926	0.696248	0.637662
ENSG00000198960.6;RI:chrX:100870110:100870750-100871662:100871756:-	ENSG00000198960.6	0.380076	0	RI	protein_coding	ARMCX6	2882	0.203597	0.226847	0.193912	0.224722	0.628131	0.589064	0.492458	0.659731
ENSG00000071894.10;RI:chr8:145619449:145619515-145619594:145619770:-	ENSG00000071894.10	0.379581	0.00599401	RI	protein_coding	CPSF1	16310	0.150117	0.0789253	0.0372644	0.0930233	0.523077	0.47196	0.446657	0.435961
ENSG00000103168.12;RI:chr16:84213776:84213950-84214649:84214792:-	ENSG00000103168.12	0.378666	0.00599401	RI	protein_coding	TAF1C	9212	0.139803	0.251101	0.173865	0.239466	0.419735	0.701638	0.65596	0.541565
ENSG00000168237.13;RI:chr3:52324976:52325127-52325763:52325938:+	ENSG00000168237.13	0.37733	0.00899101	RI	protein_coding	GLYCTK	8168	0.0649819	0.123318	0.166667	0.189824	0.495261	0.492625	0.50934	0.556886
ENSG00000143575.10;RI:chr1:154245812:154246074-154246226:154246437:+	ENSG00000143575.10	0.375933	0.00799201	RI	protein_coding	HAX1	3365	0.409884	0.265701	0.248434	0.334661	0.738739	0.664643	0.691064	0.667964
ENSG00000148362.6;RI:chr9:139887377:139887426-139887505:139887695:+	ENSG00000148362.6	0.375284	0.0024975	RI	protein_coding	C9orf142	1567	0.181586	0.0576345	0.124421	0.0962429	0.670437	0	0.597724	0.692857
ENSG00000039650.5;RI:chr19:50367436:50367493-50367581:50367660:-	ENSG00000039650.5	0.375284	0.0044955	RI	protein_coding	PNKP	6706	0.0513977	0.0548953	0.0568122	0.0569863	0.528517	0.466431	0.355588	0.37069
ENSG00000102901.8;RI:chr16:67866131:67866218-67866358:67866448:-	ENSG00000102901.8	0.374244	0.00499501	RI	protein_coding	CENPT	19655	0.112825	0.15369	0.132065	0.194696	0.569921	0.550025	0.529372	0.440932
ENSG00000166140.13;RI:chr15:41105536:41105615-41105911:41106009:+	ENSG00000166140.13	0.372684	0.00499501	RI	protein_coding	ZFYVE19	7484	0.0596405	0.0509413	0.0516954	0.07173	0.449219	0.457721	0.321312	0.496491
ENSG00000176454.9;RI:chr15:34651790:34651946-34652312:34652410:-	ENSG00000176454.9	0.372412	0.002997	RI	protein_coding	LPCAT4	8374	0.0210868	0.180455	0.0790646	0.0865209	0.19939	0.746513	0.570566	0.340306
ENSG00000100429.13;RI:chr22:50684727:50684805-50685108:50685164:-	ENSG00000100429.13	0.370717	0.00899101	RI	protein_coding	HDAC10	6223	0.0121029	0.0309598	0.0179704	0.0384615	0.396601	0.408338	0.395349	0.382075
ENSG00000158864.8;RI:chr1:161183654:161183711-161183946:161184185:+	ENSG00000158864.8	0.370455	0.003996	RI	protein_coding	NDUFS2	17292	0.00929487	0.0829533	0.0214989	0	0.168421	0.804641	0.552411	0.0700935
ENSG00000182979.13;RI:chr14:105916395:105916521-105916598:105916661:+	ENSG00000182979.13	0.368865	0.002997	RI	protein_coding	MTA1	50908	0.0098476	0.00303593	0.0178026	0.0326227	0.231959	0.485211	0.452439	0.369159
ENSG00000008128.18;RI:chr1:1635478:1635585-1635662:1635783:-	ENSG00000008128.18	0.368354	0.00699301	RI	protein_coding	CDK11A	21598	0.00852878	0.0299807	0.00694444	0.0079646	0.393162	0.356395	0.309762	0.467514
ENSG00000162298.12;RI:chr11:64897474:64897647-64897723:64897851:-	ENSG00000162298.12	0.368018	0.00699301	RI	protein_coding	SYVN1	12753	0.0822785	0.107954	0.0919176	0.0782493	0.442708	0.624769	0.362256	0.40274
ENSG00000221983.3;RI:chr19:18685680:18685782-18685913:18686051:+	ENSG00000221983.3	0.366617	0.00699301	RI	protein_coding	UBA52	5821	0.583082	0.609468	0.431818	0.589109	0.932184	1	0.826923	0.920838
ENSG00000167978.12;RI:chr16:2820859:2821050-2821370:2821411:+	ENSG00000167978.12	0.362931	0.0024975	RI	protein_coding	SRRM2	20210	0.0541819	0.0536768	0.063758	0.106327	0.264679	0.700714	0.512585	0.251691
ENSG00000145191.7;RI:chr3:183860840:183860930-183861230:183861353:+	ENSG00000145191.7	0.362858	0.001998	RI	protein_coding	EIF2B5	549721	0	0.0793086	0.049634	0.056977	0.347826	0.608108	0.397605	0.283811
ENSG00000104518.6;RI:chr8:144644129:144644301-144644379:144644520:+	ENSG00000104518.6	0.361892	0.0034965	RI	protein_coding	GSDMD	9856	0.0366151	0.0528729	0.041646	0.0530974	0.216814	0.604093	0.478892	0.332
ENSG00000161999.7;RI:chr16:733685:733781-733861:733909:-	ENSG00000161999.7	0.35901	0.000999001	RI	protein_coding	JMJD8	2859	0.236788	0.16699	0.170572	0.139712	0.534491	0.464946	0.520179	0.630487
ENSG00000104973.10;RI:chr19:50339483:50339663-50340104:50340236:+	ENSG00000104973.10	0.358661	0.00599401	RI	protein_coding	MED25	20535	0.0070922	0.00570207	0.00875796	0.0120996	0.239264	0.557522	0.423664	0.247845
ENSG00000215021.4;RI:chr12:7076839:7076942-7077055:7077184:-	ENSG00000215021.4	0.357547	0.000499501	RI	protein_coding	PHB2	5499	0.010768	0.00959259	0.0154089	0.0133669	0.379763	0.503593	0.237183	0.358785
ENSG00000007392.12;RI:chr16:277241:277335-278332:278401:-	ENSG00000007392.12	0.357323	0.00899101	RI	protein_coding	LUC7L	40495	0.0562963	0.16944	0.1	0.299248	0.307692	0.791391	0.524638	0.430556
ENSG00000167840.9;RI:chr17:5012221:5012347-5012689:5013163:-	ENSG00000167840.9	0.35724	0.00599401	RI	protein_coding	ZNF232	17576	0	0.106106	0	0.0411711	0.54855	0.151916	0.454106	0.421667
ENSG00000112511.13;RI:chr6:33382502:33382606-33382743:33382921:+	ENSG00000112511.13	0.356404	0.00999001	RI	protein_coding	PHF1	6055	0.0465632	0.167224	0.126273	0.138	0.431624	0.362971	0.431397	0.677686
ENSG00000169718.13;RI:chr17:80016217:80016284-80016657:80016694:-	ENSG00000169718.13	0.355525	0.0024975	RI	protein_coding	DUS1L	8382	0.0367521	0.0427742	0.0672966	0.0467337	0.47496	0.465256	0.333585	0.341856
ENSG00000092841.14;RI:chr12:56553371:56553406-56553759:56553932:+	ENSG00000092841.14	0.354702	0.00699301	RI	protein_coding	MYL6	5336	0	0	0.045584	0.0226929	0.234959	0.673139	0.260807	0.318182
ENSG00000197728.5;RI:chr12:56436209:56436386-56437147:56437277:+	ENSG00000197728.5	0.354332	0.0024975	RI	protein_coding	RPS26	2480	0.120438	0.129283	0.143043	0.205036	0.418272	0.652272	0.466712	0.477872
ENSG00000160050.10;RI:chr1:32670199:32670221-32670795:32670988:+	ENSG00000160050.10	0.353118	0.003996	RI	protein_coding	CCDC28B	5002	0.0410628	0.0361122	0.0383993	0.0376432	0.526382	0.34865	0.314368	0.376289
ENSG00000185627.13;RI:chr11:244041:244075-244161:244216:+	ENSG00000185627.13	0.349429	0.000999001	RI	protein_coding	PSMD13	16438	0.18345	0.410026	0.28354	0.27066	0.654914	0.690563	0.573603	0.626311
ENSG00000197070.9;RI:chr9:140508067:140508221-140508484:140508666:+	ENSG00000197070.9	0.349324	0.00849151	RI	protein_coding	ARRDC1	9707	0.0408163	0.0518018	0.0511628	0.057572	0.388158	0.522503	0.383821	0.304167
ENSG00000072849.6;RI:chr17:5384421:5384462-5384616:5384709:-	ENSG00000072849.6	0.348389	0.00749251	RI	protein_coding	DERL2	15561	0.0403727	0.0996016	0.0452342	0.0457516	0.301737	0.615114	0.557987	0.149679
ENSG00000140474.8;RI:chr15:75132575:75132657-75132839:75132982:-	ENSG00000140474.8	0.348115	0.00949051	RI	protein_coding	ULK3	7231	0.166404	0.232983	0.224984	0.152836	0.546584	0.570036	0.604449	0.448598
ENSG00000149091.11;RI:chr11:46400753:46400786-46401019:46401118:+	ENSG00000149091.11	0.347657	0.00749251	RI	protein_coding	DGKZ	47650	0.061232	0.0620207	0.0645669	0.0831503	0.355438	0.484223	0.373599	0.448336
ENSG00000132522.11;RI:chr17:7217807:7217916-7218278:7218438:-	ENSG00000132522.11	0.346341	0.0034965	RI	protein_coding	GPS2	4241	0.0497462	0.0943739	0.0405223	0.039653	0.344418	0.408916	0.560241	0.296085
ENSG00000116213.11;RI:chr1:3547331:3547681-3548030:3548221:-	ENSG00000116213.11	0.346244	0.000999001	RI	protein_coding	WRAP73	21995	0.35364	0.278161	0.310778	0.290224	0.727464	0.641797	0.545045	0.703472
ENSG00000070756.9;RI:chr8:101730001:101730116-101730411:101730508:-	ENSG00000070756.9	0.345127	0.00749251	RI	protein_coding	PABPC1	36994	0.0361477	0.0309099	0.0491329	0.0974058	0.0792453	1	0.101399	0.413462
ENSG00000105443.9;RI:chr19:48978095:48978206-48981326:48981402:+	ENSG00000105443.9	0.344471	0.00849151	RI	protein_coding	CYTH2	13283	0.043849	0.0743565	0.0964126	0.0876424	0.339943	0.463378	0.555085	0.321739
ENSG00000088038.13;RI:chr19:54657452:54657577-54659047:54659419:+	ENSG00000088038.13	0.342045	0.0034965	RI	protein_coding	CNOT3	17976	0.0181818	0.0269331	0.0335711	0.0307385	0.18617	0.658648	0.468116	0.164668
ENSG00000077454.11;RI:chr7:100174317:100174400-100174525:100174628:-	ENSG00000077454.11	0.341756	0.00949051	RI	protein_coding	LRCH4	13922	0.0381569	0.0665499	0.0538758	0.0678484	0.227488	0.675573	0.394619	0.295775
ENSG00000115446.7;RI:chr2:99225042:99225189-99226219:99226502:+	ENSG00000115446.7	0.341229	0.002997	RI	protein_coding	UNC50	9937	0.0358991	0.0484365	0.0393354	0.0402736	0.435945	0.38271	0.385512	0.324691
ENSG00000103496.10;RI:chr16:31045547:31045646-31045783:31045857:+	ENSG00000103496.10	0.341107	0.00699301	RI	protein_coding	STX4	10087	0.0153918	0	0.0288214	0	0.132212	0.54209	0.515854	0.218487
ENSG00000100429.13;RI:chr22:50684104:50684256-50684339:50684521:-	ENSG00000100429.13	0.339719	0.00799201	RI	protein_coding	HDAC10	6223	0.042879	0.0937167	0.0861141	0.0564103	0.431925	0.377413	0.466063	0.362595
ENSG00000103253.13;RI:chr16:779009:779088-779288:779715:+	ENSG00000103253.13	0.339337	0.00949051	RI	protein_coding	HAGHL	8590	0.0185185	0.0407767	0.0261538	0.0224813	0.372294	0.392297	0.239845	0.460843
ENSG00000141002.14;RI:chr16:89970526:89970613-89971346:89971504:+	ENSG00000141002.14	0.337748	0.0034965	RI	protein_coding	TCF25	37793	0.019165	0.029368	0.0266407	0.0356792	0.309577	0.489655	0.376395	0.286219
ENSG00000103266.6;RI:chr16:731793:731880-732059:732076:+	ENSG00000103266.6	0.333781	0.0034965	RI	protein_coding	STUB1	2647	0.0218855	0.0467224	0.0291777	0.0507335	0.383912	0.590104	0.177025	0.332604
ENSG00000166946.9;RI:chr15:43486279:43486335-43486613:43486659:+	ENSG00000166946.9	0.332773	0.00949051	RI	protein_coding	CCNDBP1	10081	0.248908	0.214203	0.126382	0.176044	0.19833	1	0.481212	0.417085
ENSG00000142784.11;RI:chr1:27630112:27630286-27631492:27631684:+	ENSG00000142784.11	0.332645	0.00799201	RI	protein_coding	WDTC1	74104	0.100494	0.111775	0.114519	0.178571	0.381526	0.721581	0.412698	0.320132
ENSG00000076382.12;RI:chr17:26905236:26905310-26905391:26905546:-	ENSG00000076382.12	0.332244	0.002997	RI	protein_coding	SPAG5	21710	0.144424	0.115132	0.129971	0.10722	0.439604	0.479681	0.532537	0.373902
ENSG00000089280.14;RI:chr16:31196260:31196500-31199646:31199678:+	ENSG00000089280.14	0.331823	0.0044955	RI	protein_coding	FUS	11697	0.078329	0.133694	0.231731	0.160635	0.385078	0.650573	0.54772	0.34831
ENSG00000125826.15;RI:chr20:409135:409233-409595:409738:+	ENSG00000125826.15	0.327622	0.003996	RI	protein_coding	RBCK1	23469	0.173156	0.114419	0.125669	0.0899471	0.436441	0.554093	0.518428	0.304721
ENSG00000182196.9;RI:chr12:123465676:123465846-123466142:123466426:+	ENSG00000182196.9	0.326945	0.0024975	RI	protein_coding	ARL6IP4	2850	0.0111898	0.0195578	0.0246232	0.0143711	0.447316	0.313327	0.280671	0.336207
ENSG00000166140.13;RI:chr15:41102050:41102168-41102269:41102414:+	ENSG00000166140.13	0.324743	0.00499501	RI	protein_coding	ZFYVE19	7484	0.0596405	0.0464178	0.0478149	0.0671937	0.363924	0.429495	0.291233	0.435385
ENSG00000169727.8;RI:chr17:80014716:80014850-80014929:80015346:+	ENSG00000169727.8	0.323304	0.001998	RI	protein_coding	GPS1	6780	0.0144974	0.0381123	0.0137846	0.026926	0.226496	0.601997	0.326953	0.23109
ENSG00000168255.14;RI:chr7:102207444:102207530-102208457:102208631:-	ENSG00000168255.14	0.323244	0.00499501	RI	protein_coding	POLR2J3	34739	0.0419501	0.046469	0.0761713	0.0784366	0.313672	0.578274	0.283195	0.360865
ENSG00000074582.8;RI:chr2:219526920:219526983-219527233:219527402:+	ENSG00000074582.8	0.322645	0.00849151	RI	protein_coding	BCS1L	4680	0.0230375	0.0124352	0.0243902	0.0418636	0.395876	0.285131	0.34007	0.371232
ENSG00000156876.8;RI:chr1:100573184:100573273-100573366:100573560:-	ENSG00000156876.8	0.322258	0.00849151	RI	protein_coding	SASS6	49393	0	0	0	0.0110935	0.202128	0.59751	0.150555	0.349934
ENSG00000159363.13;RI:chr1:17312958:17313127-17313300:17313451:-	ENSG00000159363.13	0.320517	0.00649351	RI	protein_coding	ATP13A2	25971	0.0798669	0.0763016	0.0398605	0.0696365	0.397611	0.409371	0.373756	0.366995
ENSG00000214655.6;RI:chr10:75560398:75560517-75560775:75560953:+	ENSG00000214655.6	0.319144	0.00899101	RI	protein_coding	ZSWIM8	16212	0	0.0425844	0	0	0.28877	0.422452	0.322222	0.285714
ENSG00000100823.7;RI:chr14:20923385:20923548-20923737:20923862:+	ENSG00000100823.7	0.319002	0.003996	RI	protein_coding	APEX1	2578	0.635054	0.612291	0.775804	0.564263	1	1	0.9026	0.960819
ENSG00000003756.12;RI:chr3:50154507:50154604-50154683:50154812:+	ENSG00000003756.12	0.318851	0.0044955	RI	protein_coding	RBM5	30114	0.0921273	0.176053	0.146847	0.174222	0.509222	0.431455	0.4408	0.483175
ENSG00000182325.6;RI:chr8:145580650:145580781-145581099:145581162:-	ENSG00000182325.6	0.318703	0.00949051	RI	protein_coding	FBXL6	3946	0.0327869	0.0533049	0.053455	0.0305556	0.429864	0.355517	0.245083	0.414449
ENSG00000160796.12;RI:chr3:47048731:47048840-47049015:47049187:+	ENSG00000160796.12	0.318125	0.00849151	RI	protein_coding	NBEAL2	30021	0	0	0.0467105	0.0207775	0.561798	0.246429	0.215094	0.316667
ENSG00000070761.3;RI:chr16:58148714:58148824-58149173:58149361:-	ENSG00000070761.3	0.317529	0.000999001	RI	protein_coding	C16orf80	15859	0.0010925	0.0135474	0.0180543	0.0154739	0.319963	0.496282	0.313041	0.188998
ENSG00000123737.8;RI:chr4:122735021:122735202-122737524:122737602:+	ENSG00000123737.8	0.317276	0.0024975	RI	protein_coding	EXOSC9	15705	0.0335742	0.0403806	0.0557153	0.0710587	0.0964888	0.944837	0.220697	0.207808
ENSG00000135451.8;RI:chr12:49723928:49724726-49724997:49725190:+	ENSG00000135451.8	0.317016	0.00649351	RI	protein_coding	TROAP	8496	0.197192	0.183413	0.268189	0.223219	0.649123	0.454494	0.422764	0.613695
ENSG00000068308.9;RI:chrX:48791737:48791885-48791969:48792140:-	ENSG00000068308.9	0.315003	0.00849151	RI	protein_coding	OTUD5	36344	0.0456674	0.0533563	0.0284091	0.0552923	0.237745	0.788352	0.194188	0.222453
ENSG00000104957.9;RI:chr19:13869682:13869824-13869914:13870086:+	ENSG00000104957.9	0.314699	0.00749251	RI	protein_coding	CCDC130	31537	0.141732	0.134188	0.109813	0.0367713	0.47807	0.29469	0.357242	0.551296
ENSG00000115307.12;RI:chr2:74754068:74754248-74754375:74754490:-	ENSG00000115307.12	0.312959	0.00849151	RI	protein_coding	AUP1	3295	0.074856	0.0388655	0.0407125	0.151274	0.409594	0.367467	0.289098	0.491384
ENSG00000184014.3;RI:chr11:9164269:9164392-9164950:9165032:-	ENSG00000184014.3	0.31147	0.00949051	RI	protein_coding	DENND5A	126566	0	0.0509626	0.0163361	0.0201884	0.217391	0.615475	0.276423	0.22408
ENSG00000158863.17;RI:chr8:21959219:21959362-21959686:21959826:+	ENSG00000158863.17	0.311465	0.00849151	RI	protein_coding	FAM160B2	15740	0.351271	0.249395	0.170681	0.241903	0.190476	0.802852	0.661386	0.604396
ENSG00000109736.10;RI:chr4:2934327:2934485-2934833:2934936:-	ENSG00000109736.10	0.310432	0.00699301	RI	protein_coding	MFSD10	4299	0.0599803	0.135607	0.0693069	0.0931174	0.424448	0.418153	0.35633	0.40081
ENSG00000132341.7;RI:chr12:131357129:131357162-131357381:131357465:+	ENSG00000132341.7	0.310222	0.001998	RI	protein_coding	RAN	5800	0.0230722	0.0390228	0.0373595	0.0421494	0.111683	0.355108	0.223107	0.692594
ENSG00000100241.16;RI:chr22:50885751:50885882-50885951:50886038:-	ENSG00000100241.16	0.306941	0.0034965	RI	protein_coding	SBF1	30026	0.00351906	0.0355649	0	0	0.374251	0.375085	0.294494	0.223016
ENSG00000108465.10;RI:chr17:46052880:46053019-46053235:46053379:+	ENSG00000108465.10	0.306623	0.00499501	RI	protein_coding	CDK5RAP3	13965	0.0564896	0.174583	0.114069	0.219032	0.24496	0.693868	0.495226	0.356615
ENSG00000105726.12;RI:chr19:19767469:19767575-19767656:19767725:-	ENSG00000105726.12	0.304847	0.00999001	RI	protein_coding	ATP13A1	18496	0.0854527	0.0859519	0.0803907	0.0678871	0.50431	0.366618	0.363978	0.304167
ENSG00000170291.10;RI:chr17:7161907:7162002-7162890:7163259:+	ENSG00000170291.10	0.303583	0.003996	RI	protein_coding	ELP5	8525	0.229904	0.868132	0.739583	0.756329	0.926135	1	0.909597	0.972549
ENSG00000161204.7;RI:chr3:183905452:183905549-183905649:183905771:+	ENSG00000161204.7	0.303328	0.00599401	RI	protein_coding	ABCF3	7990	0.017163	0.0409745	0.0131579	0.0423419	0.318977	0.46258	0.246667	0.298727
ENSG00000140990.10;RI:chr16:2011498:2011637-2011798:2011976:+	ENSG00000140990.10	0.301614	0.0014985	RI	protein_coding	NDUFB10	2468	0.0828048	0.0833694	0.0754702	0.0875075	0.420739	0.31725	0.331733	0.465888
ENSG00000169727.8;RI:chr17:80011744:80011925-80012374:80012686:+	ENSG00000169727.8	0.301378	0.00849151	RI	protein_coding	GPS1	6780	0.0110356	0.0155356	0.0126582	0.00988142	0.181609	0.357203	0.559105	0.156706
ENSG00000169714.12;RI:chr3:128889922:128890126-128890289:128890381:-	ENSG00000169714.12	0.300659	0.00599401	RI	protein_coding	CNBP	14439	0	0.131474	0.184369	0.135843	0.347187	0.444207	0.276991	0.585938
ENSG00000203896.5;RI:chr20:62369174:62369255-62369326:62369413:+	ENSG00000203896.5	0.300599	0.003996	RI	protein_coding	LIME1	3642	0.0653061	0.147304	0.087291	0.131282	0.390244	0.505887	0.361123	0.376325
ENSG00000149743.9;RI:chr11:63991757:63991813-63992015:63992189:-	ENSG00000149743.9	0.300273	0.0044955	RI	protein_coding	TRPT1	2456	0.0292497	0.0663984	0.0540908	0.0350319	0.427365	0.347271	0.360113	0.251114
ENSG00000132017.6;RI:chr19:14071099:14071203-14071277:14071392:+	ENSG00000132017.6	0.299355	0.002997	RI	protein_coding	DCAF15	8951	0.121072	0.194626	0.0888648	0.108943	0.428108	0.473758	0.395288	0.413773
ENSG00000108654.7;RI:chr17:62496667:62496891-62498128:62498187:-	ENSG00000108654.7	0.298641	0.000999001	RI	protein_coding	DDX5	8584	0.0395256	0.111299	0.114934	0.152266	0.155428	0.640762	0.539147	0.277251
ENSG00000134222.12;RI:chr1:109823399:109823668-109823759:109823873:-	ENSG00000134222.12	0.298401	0.00649351	RI	protein_coding	PSRC1	3631	0.0491132	0.151714	0.0908114	0.169044	0.402189	0.412824	0.355769	0.483504
ENSG00000108465.10;RI:chr17:46051766:46051814-46052525:46052703:+	ENSG00000108465.10	0.297251	0.003996	RI	protein_coding	CDK5RAP3	13965	0.0502493	0.17237	0.104855	0.214376	0.193471	0.723675	0.482249	0.331461
ENSG00000140464.15;RI:chr15:74326819:74326871-74327513:74328735:+	ENSG00000140464.15	0.296561	0.00499501	RI	protein_coding	PML	53140	0.344927	0.382479	0.377175	0.384778	0.801802	0.623522	0.507857	0.742424
ENSG00000104231.6;RI:chr8:82627039:82627130-82627222:82627349:-	ENSG00000104231.6	0.295579	0.0034965	RI	protein_coding	ZFAND1	31570	0.0202066	0.0479185	0.0353982	0.0610998	0.438109	0.177778	0.222611	0.50844
ENSG00000171863.8;RI:chr2:3622915:3623038-3623182:3623274:+	ENSG00000171863.8	0.294293	0.0024975	RI	protein_coding	RPS7	5715	0.0484255	0.0920064	0.0436102	0.0526715	0.283458	0.484917	0.393359	0.25215
ENSG00000161204.7;RI:chr3:183910389:183910477-183910593:183910684:+	ENSG00000161204.7	0.29395	0.00549451	RI	protein_coding	ABCF3	7990	0	0.00142518	0.022297	0.0157939	0.29407	0.354945	0.275181	0.291121
ENSG00000169592.10;RI:chr16:30012533:30012851-30015889:30015978:+	ENSG00000169592.10	0.293924	0.0034965	RI	protein_coding	INO80E	10500	0.114425	0.161002	0.171709	0.214517	0.237475	0.771102	0.422434	0.406337
ENSG00000204356.7;RI:chr6:31921506:31921608-31921857:31921911:-	ENSG00000204356.7	0.293166	0.0024975	RI	protein_coding	NELFE	7024	0.0094756	0.0188875	0.0278919	0.0390455	0.355394	0.328543	0.267789	0.316239
ENSG00000164088.13;RI:chr3:52282169:52282253-52282351:52282469:+	ENSG00000164088.13	0.291127	0.00899101	RI	protein_coding	PPM1M	4773	0.00723026	0.0589023	0.0253914	0.0421151	0.244019	0.485714	0.271429	0.296984
ENSG00000104907.8;RI:chr19:13216081:13216210-13216301:13216420:-	ENSG00000104907.8	0.291094	0.0044955	RI	protein_coding	TRMT1	12666	0.153475	0.117409	0.123506	0.126498	0.432398	0.511468	0.318167	0.42323
ENSG00000090372.10;RI:chr19:47225243:47225329-47225499:47225597:-	ENSG00000090372.10	0.290319	0.00599401	RI	protein_coding	STRN4	27488	0	0.0276127	0.00294489	0.0367789	0.203896	0.47651	0.293807	0.2544
ENSG00000062822.8;RI:chr19:50918981:50919083-50919653:50919785:+	ENSG00000062822.8	0.289744	0.0044955	RI	protein_coding	POLD1	33813	0.0268832	0.0168309	0.0189051	0.0458962	0.277136	0.285439	0.366405	0.338513
ENSG00000169718.13;RI:chr17:80016217:80016292-80016657:80016694:-	ENSG00000169718.13	0.289453	0.00649351	RI	protein_coding	DUS1L	8382	0.0239955	0.0276954	0.044519	0.03447	0.317495	0.435351	0.262782	0.272865
ENSG00000125459.10;RI:chr1:155581007:155581082-155581340:155581394:+	ENSG00000125459.10	0.288614	0.00699301	RI	protein_coding	MSTO1	138175	0.00959808	0.034045	0.0153218	0.030745	0.246995	0.445208	0.328512	0.223449
ENSG00000123329.13;RI:chr12:57870373:57870434-57870654:57870746:-	ENSG00000123329.13	0.288519	0.00949051	RI	protein_coding	ARHGAP9	16560	0.0200547	0.0563707	0.056338	0.0714901	0.219251	0.530452	0.392941	0.215686
ENSG00000123143.8;RI:chr19:14581387:14581494-14581583:14581663:+	ENSG00000123143.8	0.286735	0.001998	RI	protein_coding	PKN1	38815	0	0.0599002	0.061176	0.0136419	0.30959	0.365737	0.354407	0.251926
ENSG00000115942.4;RI:chr2:201778018:201778136-201778654:201778715:-	ENSG00000115942.4	0.285544	0.00949051	RI	protein_coding	ORC2	54708	0.0689394	0.230378	0.219272	0.17654	0.392581	0.534968	0.430756	0.479
ENSG00000172936.8;RI:chr3:38181879:38182059-38182248:38182339:+	ENSG00000172936.8	0.285459	0.00749251	RI	protein_coding	MYD88	4545	0.0736196	0.00730412	0.112885	0.121939	0.275033	0.6	0.290479	0.292074
ENSG00000182325.6;RI:chr8:145579960:145580191-145580260:145580373:-	ENSG00000182325.6	0.28487	0.00649351	RI	protein_coding	FBXL6	3946	0	0.128	0.0411184	0.067086	0.329138	0.340276	0.327217	0.379055
ENSG00000127054.14;RI:chr1:1248415:1248504-1248889:1248972:-	ENSG00000127054.14	0.284809	0.00699301	RI	protein_coding	CPSF3L	13107	0.00179083	0.00793418	0.0060415	0.0127776	0.208791	0.483613	0.314183	0.161194
ENSG00000185864.12;RI:chr16:21850426:21850461-21850571:21850631:-	ENSG00000185864.12	0.282865	0.00899101	RI	protein_coding	NPIPB4	46259	0.292734	0.162134	0.108866	0.238095	0.496815	0.461292	0.501676	0.473504
ENSG00000187778.9;RI:chr12:49959860:49959998-49960505:49960624:-	ENSG00000187778.9	0.282706	0.00749251	RI	protein_coding	MCRS1	11610	0.00243441	0.0124421	0.0177295	0.00859678	0.150427	0.564987	0.330871	0.125741
ENSG00000115307.12;RI:chr2:74755878:74756062-74756259:74756409:-	ENSG00000115307.12	0.281572	0.002997	RI	protein_coding	AUP1	3295	0.117793	0.240667	0.206943	0.266565	0.416812	0.591574	0.461574	0.488296
ENSG00000108961.9;RI:chr17:8192576:8192732-8193131:8193410:+	ENSG00000108961.9	0.281109	0.0044955	RI	protein_coding	RANGRF	1596	0.470588	0.568817	0.741192	0.735319	0.910822	0.962707	0.875176	0.89165
ENSG00000170037.9;RI:chr17:7847441:7847566-7847794:7847956:+	ENSG00000170037.9	0.28068	0.00699301	RI	protein_coding	CNTROB	17818	0.0432503	0.105605	0.0789363	0.113445	0.194748	0.641339	0.347099	0.280769
ENSG00000161204.7;RI:chr3:183905185:183905231-183905452:183905549:+	ENSG00000161204.7	0.27671	0.00949051	RI	protein_coding	ABCF3	7990	0.00713921	0.0318614	0.011713	0.0197967	0.262391	0.474708	0.273779	0.166473
ENSG00000161960.10;RI:chr17:7481145:7481234-7481483:7481562:+	ENSG00000161960.10	0.274936	0	RI	protein_coding	EIF4A1	6300	0.0452746	0.0434187	0.0578741	0.0579739	0.366535	0.358856	0.293454	0.28544
ENSG00000164405.6;RI:chr5:132202561:132202727-132203180:132203379:+	ENSG00000164405.6	0.272992	0.000499501	RI	protein_coding	UQCRQ	1472	0.0195267	0.0240171	0.0215449	0.0264654	0.396286	0.381593	0.189983	0.21566
ENSG00000123136.10;RI:chr19:14520115:14520259-14520348:14520457:-	ENSG00000123136.10	0.27222	0.003996	RI	protein_coding	DDX39A	10562	0.0191154	0.0273005	0.0313704	0.0339713	0.225357	0.472742	0.34561	0.156929
ENSG00000160813.2;RI:chr7:100033254:100033390-100033471:100033687:-	ENSG00000160813.2	0.265537	0.0034965	RI	protein_coding	PPP1R35	1284	0.0555201	0.265058	0.167805	0.146354	0.520006	0.268849	0.347678	0.560352
ENSG00000149636.11;RI:chr20:35399276:35399596-35399828:35399876:-	ENSG00000149636.11	0.265434	0.00549451	RI	protein_coding	DSN1	22028	0.0133391	0.115862	0.0732899	0.0916058	0.281469	0.352941	0.305299	0.416124
ENSG00000138035.10;RI:chr2:55871772:55871855-55872484:55872567:-	ENSG00000138035.10	0.265343	0.00749251	RI	protein_coding	PNPT1	59646	0.0828924	0.0633276	0.0940507	0.0413021	0.280677	0.476626	0.297631	0.288012
ENSG00000104904.8;RI:chr19:2271384:2271441-2271443:2271529:+	ENSG00000104904.8	0.263042	0.000999001	RI	protein_coding	OAZ1	4003	0.368123	0.459621	0.494284	0.522675	0.68572	0.918543	0.632717	0.659893
ENSG00000155363.14;RI:chr1:113242516:113242604-113242841:113242962:+	ENSG00000155363.14	0.26087	0.00849151	RI	protein_coding	MOV10	27606	0.0311901	0.0305766	0.0236333	0.0277738	0.175343	0.418738	0.322835	0.239739
ENSG00000079134.7;RI:chr18:225089:225139-225337:225403:-	ENSG00000079134.7	0.260771	0.00799201	RI	protein_coding	THOC1	53531	0.0732313	0.0667967	0.0572632	0.0766074	0.307864	0.24572	0.478927	0.284471
ENSG00000163463.7;RI:chr1:155145041:155145104-155145214:155145368:-	ENSG00000163463.7	0.260404	0.0024975	RI	protein_coding	KRTCAP2	4068	0.00235978	0.0121635	0.0386515	0.0216387	0.262817	0.317029	0.296491	0.240094
ENSG00000100823.7;RI:chr14:20923385:20923487-20923737:20923862:+	ENSG00000100823.7	0.259683	0.002997	RI	protein_coding	APEX1	2578	0.283951	0.369272	0.446229	0.199778	0.686434	0.556234	0.473631	0.621663
ENSG00000187147.13;RI:chr1:45115555:45115629-45116376:45117395:+	ENSG00000187147.13	0.259048	0.003996	RI	protein_coding	RNF220	246531	0.0383076	0.0433391	0.0329982	0.0502966	0.272066	0.382612	0.253615	0.292841
ENSG00000165792.13;RI:chr14:21464060:21464110-21464368:21464451:+	ENSG00000165792.13	0.257143	0.003996	RI	protein_coding	METTL17	7261	0.00408261	0.00852713	0.00952216	0.0297128	0.091062	0.553235	0.282973	0.153147
ENSG00000004534.10;RI:chr3:50098895:50098980-50099395:50099541:+	ENSG00000004534.10	0.25714	0.00599401	RI	protein_coding	RBM6	160039	0.0170407	0.0421712	0.0503018	0.0863603	0.187199	0.353377	0.351613	0.332244
ENSG00000095906.12;RI:chr16:1836538:1836656-1837678:1837832:+	ENSG00000095906.12	0.255619	0.00949051	RI	protein_coding	NUBP2	6291	0.0254739	0.05	0.0411204	0.0558016	0.236934	0.493053	0.260297	0.20459
ENSG00000197448.9;RI:chr7:142961641:142961769-142962085:142962185:+	ENSG00000197448.9	0.255016	0.0034965	RI	protein_coding	GSTK1	26762	0.0422222	0.0303457	0.0335119	0.0368754	0.244815	0.457914	0.240324	0.219963
ENSG00000143543.10;RI:chr1:153949169:153949251-153949452:153949489:-	ENSG00000143543.10	0.253373	0.002997	RI	protein_coding	JTB	3420	0.0508638	0.0823429	0.0607917	0.0882387	0.26756	0.430111	0.330222	0.267836
ENSG00000234545.3;RI:chr7:92206969:92206990-92207464:92207496:-	ENSG00000234545.3	0.25333	0.00699301	RI	protein_coding	FAM133B	29602	0.0716166	0.146431	0.200916	0.218974	0.453313	0.416642	0.218067	0.563234
ENSG00000134419.11;SE:chr16:18796145-18799385:18799481-18800303:-	ENSG00000134419.11	0.867879	0	SE	protein_coding	RPS15A	9089	0	0	0.0509119	0	0.893703	0.874354	0.870313	0.884058
ENSG00000145725.15;SE:chr5:102456192-102471697:102471818-102472436:+	ENSG00000145725.15	0.867013	0	SE	protein_coding	PPIP5K2	92648	0.0941476	0	0.175862	0.116923	0.9279	1	1	0.927083
ENSG00000127314.13;SE:chr12:69004823-69042450:69042561-69044180:+	ENSG00000127314.13	0.787091	0.000499501	SE	protein_coding	RAP1B	49754	0	0	0	0.0390344	0.187398	1	1	1
ENSG00000167377.13;SE:chr16:71490731-71495562:71495907-71496113:-	ENSG00000167377.13	0.752491	0.0014985	SE	protein_coding	ZNF23	15499	0.142415	0.245734	0.100817	0.0291262	0.929392	0.91727	0.987331	0.694064
ENSG00000087586.13;SE:chr20:54963258-54963368:54963562-54965612:-	ENSG00000087586.13	0.746155	0.002997	SE	protein_coding	AURKA	22949	0	0	0.0254958	0.016129	1	0.90404	0.490625	0.631579
ENSG00000115459.13;SE:chr2:85582293-85582678:85582839-85584090:+	ENSG00000115459.13	0.693145	0.001998	SE	protein_coding	ELMOD3	37359	0.0960591	0.28972	0.257282	0.348754	0.973684	0.954608	0.836105	1
ENSG00000127314.13;SE:chr12:69004823-69042486:69042561-69044180:+	ENSG00000127314.13	0.67255	0.000499501	SE	protein_coding	RAP1B	49754	0.204525	0.128327	0.269805	0.135797	0.428654	1	1	1
ENSG00000120963.7;SE:chr8:102211467-102212218:102212351-102213835:-	ENSG00000120963.7	0.668	0	SE	protein_coding	ZNF706	28316	0	0.120577	0	0.0848679	0.676871	0.767781	0.709983	0.722811
ENSG00000153406.9;SE:chr16:4516403-4516528:4516686-4519505:-	ENSG00000153406.9	0.647898	0.00699301	SE	protein_coding	NMRAL1	34084	0.134387	0.10084	0.129707	0.1133	0.801527	0.853448	0.70946	0.705394
ENSG00000167515.6;SE:chr16:88925197-88925753:88926158-88926301:+	ENSG00000167515.6	0.59833	0	SE	protein_coding	TRAPPC2L	6467	0	0	0	0	0.604192	1	0.693529	0.0955994
ENSG00000184281.10;SE:chr11:2422028-2423069:2423377-2423524:+	ENSG00000184281.10	0.58878	0	SE	protein_coding	TSSC4	3389	0.0922768	0.335274	0.204322	0.193743	0.765748	0.823167	0.859077	0.732741
ENSG00000152556.11;SE:chr12:48516642-48519108:48519345-48524146:+	ENSG00000152556.11	0.586657	0.00699301	SE	protein_coding	PFKM	41266	0.131343	0.142857	0.160221	0.153425	0.815126	0.763158	0.68	0.676191
ENSG00000140988.11;SE:chr16:2013257-2013654:2014366-2014450:-	ENSG00000140988.11	0.585716	0	SE	protein_coding	RPS2	2809	0.0412272	0.0934725	0.0975662	0.111085	0.414071	0.851589	0.782507	0.638047
ENSG00000101246.15;SE:chr20:62338090-62338351:62338449-62339219:-	ENSG00000101246.15	0.582637	0.001998	SE	protein_coding	ARFRP1	9382	0.516854	0.208647	0.286494	0.352273	0.970588	1	0.785659	0.938567
ENSG00000178035.7;SE:chr3:49065349-49065632:49065755-49065864:-	ENSG00000178035.7	0.57404	0.0014985	SE	protein_coding	IMPDH2	5084	0.0519324	0.0353982	0.148893	0.0631495	0.584416	0.8125	0.751381	0.447236
ENSG00000168944.11;SE:chr5:122754209-122758644:122758724-122759203:-	ENSG00000168944.11	0.572315	0.002997	SE	protein_coding	CEP120	78708	0.438538	0.0358209	0.168539	0.433862	1	1	0.995652	0.37037
ENSG00000103653.12;SE:chr15:75075061-75090553:75090653-75090956:+	ENSG00000103653.12	0.568454	0.002997	SE	protein_coding	CSK	21142	0.127212	0	1	0.598972	1	1	1	1
ENSG00000188321.9;SE:chr19:9435456-9448472:9448534-9449170:+	ENSG00000188321.9	0.565879	0.0014985	SE	protein_coding	ZNF559	27391	0.0961039	0.132231	0.400568	0.254144	0.703704	1	0.678344	0.764516
ENSG00000070814.13;SE:chr5:149769586-149771107:149771358-149771520:+	ENSG00000070814.13	0.56554	0.00699301	SE	protein_coding	TCOF1	42670	0.062201	0.0625	0.0214286	0.0482315	0.434109	0.944598	0.75	0.327815
ENSG00000114520.6;SE:chr3:125195600-125199091:125199163-125216185:-	ENSG00000114520.6	0.564029	0.0014985	SE	protein_coding	SNX4	73547	0	0.0336842	0.053898	0.0560897	0.588933	1	0.470031	0.340824
ENSG00000163812.9;SE:chr3:44986784-45000080:45000177-45000619:-	ENSG00000163812.9	0.557694	0.00899101	SE	protein_coding	ZDHHC3	60929	0.555184	0	0.231132	0.444444	1	0.461539	1	1
ENSG00000129103.13;SE:chr7:56140804-56141807:56141911-56142279:+	ENSG00000129103.13	0.553338	0.00799201	SE	protein_coding	SUMF2	16669	0	0	0	0	0.534483	0.523419	0.534483	0.620968
ENSG00000128581.11;SE:chr7:100961494-100962237:100962344-100964952:-	ENSG00000128581.11	0.552721	0.001998	SE	protein_coding	RABL5	8130	0	0	0.211786	0.479397	0.519685	1	0.637398	0.744986
ENSG00000104870.8;SE:chr19:50017743-50027764:50028830-50029267:+	ENSG00000104870.8	0.552473	0.0014985	SE	protein_coding	FCGRT	19518	0.0299252	0.042735	0.0777311	0.0764192	0.640657	1	0.334871	0.461176
ENSG00000185627.13;SE:chr11:237144-244041:244075-244161:+	ENSG00000185627.13	0.550092	0.0024975	SE	protein_coding	PSMD13	16438	0.106267	0.240891	0.234783	0.182948	0.559615	0.75593	0.839506	0.810204
ENSG00000104047.10;SE:chr15:49917628-49923153:49923255-49924356:+	ENSG00000104047.10	0.54961	0.000499501	SE	protein_coding	DTWD1	24157	0	0.163551	0.0645161	0.0864516	0.474683	0.725075	0.879496	0.433704
ENSG00000120725.8;SE:chr5:138463542-138532130:138532217-138533958:-	ENSG00000120725.8	0.542713	0.00549451	SE	protein_coding	SIL1	346838	0	0.113115	0.123047	0.273775	1	1	0.166667	0.514124
ENSG00000064933.12;SE:chr2:190649496-190650072:190650197-190656516:+	ENSG00000064933.12	0.542652	0.00649351	SE	protein_coding	PMS1	93249	0	0.318367	0.420168	0.348684	0.769231	1	0.976401	0.512195
ENSG00000066427.17;SE:chr14:92560175-92563018:92563182-92572873:-	ENSG00000066427.17	0.534672	0.00549451	SE	protein_coding	ATXN3	48070	0	0.330508	0.620553	0.574586	1	1	1	0.664336
ENSG00000145348.12;SE:chr4:107230146-107231084:107231124-107237088:-	ENSG00000145348.12	0.534113	0.00849151	SE	protein_coding	TBCK	279897	0	0	0	0	0.732558	1	0.0588235	0.34507
ENSG00000079974.13;SE:chr22:51220779-51221467:51221714-51221929:-	ENSG00000079974.13	0.521387	0.0014985	SE	protein_coding	RABL2B	16163	0.155856	0.3371	0.240799	0.49066	0.90137	1	0.830467	0.578125
ENSG00000022840.11;SE:chr12:121004783-121008994:121009094-121012271:+	ENSG00000022840.11	0.520877	0.0044955	SE	protein_coding	RNF10	44115	0.137931	0.131387	0.265306	0.291971	0.585492	1	0.53913	0.785479
ENSG00000008128.18;SE:chr1:1641079-1643703:1643866-1647785:-	ENSG00000008128.18	0.517527	0.00549451	SE	protein_coding	CDK11A	21598	0.203252	0.245161	0.167702	0.13587	0.61008	0.634757	0.747681	0.829574
ENSG00000153317.10;SE:chr8:131172210-131173031:131173039-131179782:-	ENSG00000153317.10	0.514231	0.00599401	SE	protein_coding	ASAP1	391554	0.264103	0.183333	0.102439	0.308347	0.722222	1	0.630189	0.562738
ENSG00000212694.4;SE:chr12:122239714-122240537:122240690-122240785:-	ENSG00000212694.4	0.510114	0.0034965	SE	lincRNA	AC084018.1	8640	0.192737	0.173529	0.0434783	0.132029	0.724138	0.625352	0.523649	0.709091
ENSG00000079974.13;SE:chr22:51220779-51221319:51221473-51221929:-	ENSG00000079974.13	0.508061	0.00699301	SE	protein_coding	RABL2B	16163	0	0.239741	0.180477	0.340323	0.844828	1	0.706383	0.241573
ENSG00000105136.15;SE:chr19:57999351-58001515:58001553-58002836:+	ENSG00000105136.15	0.492555	0.00549451	SE	protein_coding	ZNF419	6970	0	0.225434	0.135514	0.282353	0.547023	0.724758	0.547688	0.79405
ENSG00000183474.11;SE:chr5:68862880-68863980:68864034-68868272:+	ENSG00000183474.11	0.490448	0.0024975	SE	protein_coding	GTF2H2C	34516	0.362892	0.257073	0.560096	0.473171	0.943084	0.922124	0.80683	0.942986
ENSG00000044446.7;SE:chrX:18919721-18920910:18921028-18923876:-	ENSG00000044446.7	0.485178	0.001998	SE	protein_coding	PHKA2	92299	0.0986842	0.0850785	0.176337	0.134929	0.575758	0.683186	0.626113	0.550685
ENSG00000132740.4;SE:chr11:68671506-68673537:68673852-68675613:+	ENSG00000132740.4	0.484489	0.00699301	SE	protein_coding	IGHMBP2	36761	0.333333	0.349265	0.506849	0.18408	0.839142	0.943794	0.751724	0.776824
ENSG00000119638.8;SE:chr14:75587283-75587575:75587710-75587822:-	ENSG00000119638.8	0.482734	0.000999001	SE	protein_coding	NEK9	45226	0	0	0	0.0139907	0.534984	0.492828	0.610732	0.306383
ENSG00000117262.14;SE:chr1:145818826-145826388:145826715-145826888:-	ENSG00000117262.14	0.477982	0.000999001	SE	protein_coding	GPR89A	62693	0.00856898	0.0117566	0.00963855	0.00422195	0.383166	0.787076	0.620057	0.155814
ENSG00000167515.6;SE:chr16:88925197-88925753:88925851-88925981:+	ENSG00000167515.6	0.477164	0.0044955	SE	protein_coding	TRAPPC2L	6467	0.422613	0.649203	0.585082	0.434447	1	1	1	1
ENSG00000197586.8;SE:chr20:25176503-25187715:25188033-25190485:+	ENSG00000197586.8	0.47589	0.00649351	SE	protein_coding	ENTPD6	31037	0	0.262458	0.272251	0.275184	0.890805	1	0.82265	0
ENSG00000106460.14;SE:chr7:12251173-12253827:12254020-12254435:+	ENSG00000106460.14	0.473696	0.00949051	SE	protein_coding	TMEM106B	32127	0.0704698	0.076555	0	0.198864	0.5984	0.286274	0.366255	0.989744
ENSG00000197343.6;SE:chr7:99158318-99159511:99160117-99161486:+	ENSG00000197343.6	0.467178	0.001998	SE	protein_coding	ZNF655	18048	0.422018	0.131373	0.189711	0.175163	0.680851	0.737756	0.654746	0.713622
ENSG00000100038.15;SE:chr22:22324778-22325352:22325433-22326249:-	ENSG00000100038.15	0.463504	0.003996	SE	protein_coding	TOP3B	25817	0.100917	0.183709	0.136306	0.223262	0.522124	0.712517	0.641161	0.622407
ENSG00000072864.8;SE:chr16:15744151-15745326:15745441-15758593:+	ENSG00000072864.8	0.461312	0.00499501	SE	protein_coding	NDE1	83087	0	0	0.310145	0.125594	0.696581	0.552863	0.389147	0.642395
ENSG00000047578.8;SE:chr16:27660056-27665929:27666057-27689050:+	ENSG00000047578.8	0.459999	0.002997	SE	protein_coding	KIAA0556	230237	0.472946	0.360515	0.294118	0.253071	0.870066	0.695284	0.849296	0.806
ENSG00000052126.10;SE:chr12:19410471-19413883:19413955-19418684:+	ENSG00000052126.10	0.456041	0.00499501	SE	protein_coding	PLEKHA5	246687	0.279167	0.429341	0.46	0.665667	0.887097	1	0.771242	1
ENSG00000178222.8;SE:chr4:1090627-1102131:1102192-1107144:-	ENSG00000178222.8	0.450698	0.000499501	SE	protein_coding	RNF212	57313	0.336539	0.416199	0.410248	0.438974	0.824633	0.922018	0.839407	0.818692
ENSG00000103275.14;SE:chr16:1359774-1364021:1364097-1364294:+	ENSG00000103275.14	0.441539	0.000499501	SE	protein_coding	UBE2I	21472	0.488757	0.623423	0.460109	0.414722	0.864725	1	1	0.888442
ENSG00000144224.12;SE:chr2:136505939-136511109:136511847-136513087:+	ENSG00000144224.12	0.437266	0.00949051	SE	protein_coding	UBXN4	43437	0.331754	0.0949914	0.353448	0.308311	0.912664	1	0.319545	0.605359
ENSG00000183474.11;SE:chr5:68856069-68858500:68858597-68860927:+	ENSG00000183474.11	0.436338	0.003996	SE	protein_coding	GTF2H2C	34516	0.0371134	0.0635155	0.243802	0.145119	0.61067	0.598163	0.537202	0.488866
ENSG00000122705.12;SE:chr9:36191270-36197548:36197585-36204065:+	ENSG00000122705.12	0.426995	0.0024975	SE	protein_coding	CLTA	113926	0	0	0	0	0.533287	0	0.463519	0.711173
ENSG00000137802.9;SE:chr15:42105299-42105528:42105545-42105819:+	ENSG00000137802.9	0.426231	0.00649351	SE	protein_coding	MAPKBP1	53422	0.0365297	0	0.00171821	0	0.982301	0	0.76087	0
ENSG00000164961.11;SE:chr8:126094709-126095355:126095500-126103857:-	ENSG00000164961.11	0.423217	0.002997	SE	protein_coding	KIAA0196	67581	0.0891321	0.0951932	0.0744289	0.0607692	0.51419	0.412214	0.566406	0.519582
ENSG00000077458.8;SE:chr11:95512118-95512242:95512299-95512771:-	ENSG00000077458.8	0.421038	0.00849151	SE	protein_coding	FAM76B	21468	0	0.304348	0.217391	0.177033	0.3225	0.982456	0.776498	0.301471
ENSG00000152904.7;SE:chr1:235492093-235498557:235498649-235505023:+	ENSG00000152904.7	0.41459	0.00499501	SE	protein_coding	GGPS1	17183	0.255137	0.223958	0.193425	0.198413	0.71028	0.784768	0.586207	0.448037
ENSG00000115163.10;SE:chr2:27015108-27015370:27015701-27016013:+	ENSG00000115163.10	0.410688	0.00499501	SE	protein_coding	CENPA	36779	0	0.132404	0.113695	0.0297521	0.568245	0.230958	0.67364	0.445759
ENSG00000182979.13;SE:chr14:105933079-105934675:105934686-105935804:+	ENSG00000182979.13	0.407216	0.0024975	SE	protein_coding	MTA1	50908	0.0269936	0.00579049	0.0402299	0.0357143	0.385714	0.534125	0.433939	0.383812
ENSG00000197008.5;SE:chr7:64276031-64291318:64291454-64291829:+	ENSG00000197008.5	0.407201	0.00799201	SE	protein_coding	ZNF138	39289	0.248227	0.401869	0.444664	0.41252	0.524691	1	0.921739	0.689655
ENSG00000176715.11;SE:chr16:89160400-89167070:89167755-89169012:+	ENSG00000176715.11	0.401914	0.00499501	SE	protein_coding	ACSF3	67472	0.152608	0.0446631	0	0.184736	0.300781	1	0.446215	0.242667
ENSG00000110801.9;SE:chr12:122332747-122337540:122337795-122340912:+	ENSG00000110801.9	0.400912	0.0044955	SE	protein_coding	PSMD9	29567	0.101146	0.422797	0.00493963	0.263102	0.406504	1	0.485294	0.503836
ENSG00000049541.6;SE:chr7:73661093-73663342:73663550-73664069:-	ENSG00000049541.6	0.396223	0.002997	SE	protein_coding	RFC2	22946	0.142753	0.140656	0	0.036296	0.111111	1	0.580645	0.212842
ENSG00000161642.13;SE:chr12:54778348-54778643:54778786-54779457:-	ENSG00000161642.13	0.395941	0.00599401	SE	protein_coding	ZNF385A	22166	0.24183	1	0.286713	0.359043	0.532934	1	0.938416	1
ENSG00000217128.7;SE:chr5:131044965-131046271:131046354-131052258:-	ENSG00000217128.7	0.394726	0.00749251	SE	protein_coding	FNIP1	155304	0.420712	0.515493	0.396104	0.258294	0.849687	0.958188	0.923897	0.437736
ENSG00000172366.15;SE:chr16:692249-696472:696608-697417:+	ENSG00000172366.15	0.389467	0.000999001	SE	protein_coding	FAM195A	6662	0.241795	0.196862	0.292398	0.130068	0.57829	0.707779	0.650315	0.482609
ENSG00000015475.14;SE:chr22:18222254-18226569:18226779-18257147:-	ENSG00000015475.14	0.384957	0.00549451	SE	protein_coding	BID	40631	0.317293	0.294066	0.445931	0.343553	0.593176	0.946154	0.75256	0.64878
ENSG00000211460.7;SE:chr2:122513421-122514816:122515010-122516286:+	ENSG00000211460.7	0.384565	0.0014985	SE	protein_coding	TSN	30751	0.110932	0.117977	0.161432	0.191994	0.333712	0.784774	0.220984	0.781124
ENSG00000155366.12;SE:chr1:113246428-113247722:113248874-113249700:-	ENSG00000155366.12	0.380646	0.00599401	SE	protein_coding	RHOC	6329	0.039783	0.0546624	0.0447193	0.0388821	0.3175	0.81129	0.357909	0.21393
ENSG00000247240.3;SE:chr15:74771619-74772962:74773255-74773392:+	ENSG00000247240.3	0.377984	0.00799201	SE	antisense	UBL7-AS1	20038	0.27095	0.353965	0.258555	0.198997	0.485714	0.811338	0.618105	0.679245
ENSG00000090905.13;SE:chr16:24788679-24789665:24789789-24800553:+	ENSG00000090905.13	0.37669	0.00699301	SE	protein_coding	TNRC6A	97938	0	0	0.156827	0.0350877	0.359347	0.707535	0.329068	0.302726
ENSG00000204628.7;SE:chr5:180664042-180665099:180665239-180666067:-	ENSG00000204628.7	0.375603	0.00799201	SE	protein_coding	GNB2L1	11188	0	0.194079	0.146988	0.151188	0.488664	0.312808	0.488425	0.704773
ENSG00000172995.12;SE:chr3:35748574-35750461:35750562-35756931:+	ENSG00000172995.12	0.375042	0.0034965	SE	protein_coding	ARPP21	155552	0.258199	0.330481	0.31435	0.341983	0.538028	0.848266	0.851789	0.507096
ENSG00000101084.12;SE:chr20:35236221-35238004:35238161-35240413:+	ENSG00000101084.12	0.372694	0.002997	SE	protein_coding	C20orf24	6824	0.354125	0.322314	0.334356	0.188312	0.702373	0.577919	0.773252	0.636336
ENSG00000111011.13;SE:chr12:123005975-123006690:123006876-123011395:-	ENSG00000111011.13	0.370085	0.0034965	SE	protein_coding	RSRC2	22358	0.518768	0.516882	0.387697	0.0899941	0.72586	0.541473	0.851502	0.874844
ENSG00000013573.12;SE:chr12:31238060-31238959:31239146-31240872:+	ENSG00000013573.12	0.36721	0.003996	SE	protein_coding	DDX11	30947	0.0468693	0.082397	0.0646113	0.0952381	0.448529	0.485375	0.437879	0.386172
ENSG00000171155.7;SE:chrX:119761026-119761111:119761282-119763772:-	ENSG00000171155.7	0.366878	0.00599401	SE	protein_coding	C1GALT1C1	4358	0	0.163158	0.290203	0.312162	0.525641	0.817568	0.309091	0.580736
ENSG00000171311.8;SE:chr10:99196308-99196948:99197032-99198427:-	ENSG00000171311.8	0.366574	0.00749251	SE	protein_coding	EXOSC1	9876	0.131524	0.186047	0.19211	0.0672043	0.243081	1	0.253781	0.546318
ENSG00000111707.7;SE:chr12:118841322-118841861:118842278-118848878:+	ENSG00000111707.7	0.366066	0.002997	SE	protein_coding	SUDS3	41656	0.0636231	0.052292	0.0725429	0.0636307	0.356979	0.57779	0.468668	0.312918
ENSG00000162910.14;SE:chr1:228296022-228296138:228296175-228296656:-	ENSG00000162910.14	0.365528	0.00799201	SE	protein_coding	MRPL55	2634	0	0.187592	0.110997	0.125	0.580796	0.911488	0.247191	0.146226
ENSG00000141002.14;SE:chr16:89952374-89954060:89954089-89958601:+	ENSG00000141002.14	0.365374	0.00699301	SE	protein_coding	TCF25	37793	0.548798	0.285403	0.212425	0.192381	0.559796	1	0.572839	0.567867
ENSG00000154920.10;SE:chr17:48453554-48455961:48456042-48456135:+	ENSG00000154920.10	0.364778	0.00849151	SE	protein_coding	EME1	8264	0.0957854	0.391304	0.279352	0.424354	0.436975	0.830812	0.85177	0.530351
ENSG00000110200.4;SE:chr11:71822332-71822488:71822542-71823696:-	ENSG00000110200.4	0.363731	0.0024975	SE	protein_coding	ANAPC15	6403	0.284816	0.323325	0.414264	0.377094	0.150304	1	0.835069	0.869048
ENSG00000122515.10;SE:chr7:44799059-44799750:44799827-44800024:+	ENSG00000122515.10	0.36215	0.00749251	SE	protein_coding	ZMIZ2	21298	0.538977	0.421184	0.443709	0.390283	0.59116	0.929619	1	0.721973
ENSG00000148444.11;SE:chr10:22605485-22606813:22606924-22607034:+	ENSG00000148444.11	0.359877	0.000999001	SE	protein_coding	COMMD3	4333	0.23407	0.11392	0.176391	0.223296	0.289802	0.828089	0.599164	0.470128
ENSG00000179262.5;SE:chr19:13059172-13059328:13059366-13059500:+	ENSG00000179262.5	0.358469	0.00649351	SE	protein_coding	RAD23A	7788	0.143541	0.436869	0.347619	0.213592	0.622585	0.77002	0.567426	0.615467
ENSG00000187630.10;SE:chr14:24459568-24470072:24470293-24470593:+	ENSG00000187630.10	0.357771	0.00849151	SE	protein_coding	DHRS4L2	36470	0.640389	0.583668	0.690355	0.485795	1	0.831292	1	1
ENSG00000127314.13;SE:chr12:69042561-69044180:69044248-69047892:+	ENSG00000127314.13	0.355446	0.0024975	SE	protein_coding	RAP1B	49754	0	0	0.0314721	0.324475	0.449147	0.29575	0.291848	0.740985
ENSG00000159322.13;SE:chr15:73047995-73048323:73048502-73048592:-	ENSG00000159322.13	0.35318	0.0024975	SE	protein_coding	ADPGK	34478	0	0.2062	0.171975	0.135625	0.460805	0.459172	0.547361	0.45918
ENSG00000114346.9;SE:chr3:172534627-172536338:172536604-172537938:+	ENSG00000114346.9	0.352938	0.002997	SE	protein_coding	ECT2	70793	0.0136121	0.142039	0.0617117	0.111111	0.178899	0.667094	0.682898	0.211335
ENSG00000178927.12;SE:chr17:80407168-80407307:80407832-80408576:-	ENSG00000178927.12	0.352416	0.00799201	SE	protein_coding	C17orf62	8241	0.0341014	0.0670103	0.0872657	0	0.493878	0.389562	0.714602	0
ENSG00000150779.7;SE:chr11:111956186-111956691:111957034-111957364:-	ENSG00000150779.7	0.351214	0.000499501	SE	protein_coding	TIMM8B	1999	0.156511	0.383412	0.337613	0.353088	0.643261	0.752278	0.745635	0.494306
ENSG00000163468.10;SE:chr1:156303434-156304659:156304709-156305618:-	ENSG00000163468.10	0.350739	0	SE	protein_coding	CCT3	58906	0.0832165	0.150301	0.093216	0.0882088	0.795065	0.265808	0.392376	0.36465
ENSG00000110200.4;SE:chr11:71822332-71822458:71822542-71823696:-	ENSG00000110200.4	0.34968	0.0014985	SE	protein_coding	ANAPC15	6403	0.440323	0.474701	0.487519	0.487482	0.449324	1	0.903749	0.935673
ENSG00000109919.5;SE:chr11:47652639-47656224:47656286-47657097:-	ENSG00000109919.5	0.349409	0.002997	SE	protein_coding	MTCH2	25309	0.366466	0.325748	0.143867	0.395763	0.243698	1	0.738306	0.647475
ENSG00000014138.4;SE:chr11:65029842-65034053:65034177-65034948:+	ENSG00000014138.4	0.347635	0.0044955	SE	protein_coding	POLA2	43828	0.28583	0.309833	0.327332	0.289541	0.607029	0.795681	0.78125	0.419118
ENSG00000155366.12;SE:chr1:113246428-113247675:113247790-113249700:-	ENSG00000155366.12	0.347338	0.0044955	SE	protein_coding	RHOC	6329	0.490403	0.183333	0.326174	0.390601	0.741477	0.941206	0.573084	0.524096
ENSG00000167613.11;SE:chr19:54868575-54871629:54871679-54872523:-	ENSG00000167613.11	0.346885	0.00849151	SE	protein_coding	LAIR1	16804	0.568847	0.466176	0.507033	0.487597	0.808399	1	0.839806	0.768987
ENSG00000124588.15;SE:chr6:3000319-3002284:3002520-3003903:+	ENSG00000124588.15	0.345456	0.00849151	SE	protein_coding	NQO2	31776	0.0264317	0.0634096	0.0871177	0.0621118	0.180996	0.683761	0.619898	0.13624
ENSG00000124588.15;SE:chr6:3004023-3004729:3004885-3006702:+	ENSG00000124588.15	0.345456	0.00849151	SE	protein_coding	NQO2	31776	0.0264317	0.0634096	0.0871177	0.0621118	0.180996	0.683761	0.619898	0.13624
ENSG00000132207.13;SE:chr16:30206112-30206207:30206548-30208295:+	ENSG00000132207.13	0.341044	0.00899101	SE	protein_coding	SLX1A	3675	0.126898	0.0827016	0.122449	0.147942	0.23913	0.507806	0.653933	0.443299
ENSG00000176986.10;SE:chr10:75504195-75506388:75506474-75506563:+	ENSG00000176986.10	0.339778	0.0014985	SE	protein_coding	SEC24C	27800	0.218798	0.117937	0.132022	0.141421	0.418062	0.463672	0.500414	0.58714
ENSG00000077044.5;SE:chr2:234360706-234363003:234363110-234363409:+	ENSG00000077044.5	0.339396	0.00799201	SE	protein_coding	DGKD	117598	0.338663	0.209567	0.333333	0.258919	0.711268	0.617822	0.743316	0.425662
ENSG00000205531.8;SE:chr11:3000467-3009307:3009356-3010359:-	ENSG00000205531.8	0.333163	0.0044955	SE	protein_coding	NAP1L4	47941	0	0.0152201	0.0564005	0.0702141	0.208157	1	0.227658	0.0386707
ENSG00000150779.7;SE:chr11:111956186-111956702:111957034-111957364:-	ENSG00000150779.7	0.331273	0.001998	SE	protein_coding	TIMM8B	1999	0.0315751	0.0792496	0.0435393	0.0641066	0.325861	0.527326	0.540344	0.150031
ENSG00000182473.16;SE:chr17:74085401-74086410:74086478-74087224:-	ENSG00000182473.16	0.33067	0.00899101	SE	protein_coding	EXOC7	40571	0.383943	0.172624	0.384899	0.317419	0.221476	1	0.591667	0.768421
ENSG00000162642.9;SE:chr1:85724405-85724618:85724744-85725041:-	ENSG00000162642.9	0.324958	0.0014985	SE	protein_coding	C1orf52	9717	0.133824	0.225367	0.143756	0.171657	0.421531	0.58671	0.653232	0.312963
ENSG00000130332.10;SE:chr19:2324191-2325979:2326138-2328386:-	ENSG00000130332.10	0.322918	0.0014985	SE	protein_coding	LSM7	7104	0.0334945	0.0669474	0.0978558	0.111874	0.309394	0.5866	0.372635	0.333214
ENSG00000101294.12;SE:chr20:30154098-30155881:30156083-30156923:+	ENSG00000101294.12	0.321217	0.000999001	SE	protein_coding	HM13	55140	0.0697674	0.151682	0.0807246	0.0612717	0.175168	0.727763	0.525754	0.219631
ENSG00000148335.10;SE:chr9:132388574-132394929:132395080-132396333:+	ENSG00000148335.10	0.320422	0.00699301	SE	protein_coding	NTMT1	27047	0.500347	0.711842	0.501177	0.630752	0.938343	1	0.95269	0.734772
ENSG00000075702.12;SE:chr19:36572472-36572696:36572837-36573965:+	ENSG00000075702.12	0.320132	0.00899101	SE	protein_coding	WDR62	50226	0.0240964	0.0321733	0.0366252	0.0460139	0.292208	0.34691	0.411633	0.368687
ENSG00000127483.13;SE:chr1:21106404-21106843:21107033-21113688:-	ENSG00000127483.13	0.316675	0.00799201	SE	protein_coding	HP1BP3	44663	0.500898	0.478927	0.410067	0.433628	0.731585	0.480073	1	0.878563
ENSG00000241878.5;SE:chr22:32044262-32046685:32046764-32058130:-	ENSG00000241878.5	0.312208	0.00549451	SE	protein_coding	PISD	43942	0.251219	0.337681	0.442943	0.232958	0.421203	0.628366	0.712812	0.75125
ENSG00000221983.3;SE:chr19:18682719-18683161:18683417-18684103:+	ENSG00000221983.3	0.31055	0.002997	SE	protein_coding	UBA52	5821	0	0	0.244207	0	0.303057	0.421363	0.440573	0.321416
ENSG00000153037.8;SE:chr5:112197114-112198205:112198280-112200154:+	ENSG00000153037.8	0.309299	0.0034965	SE	protein_coding	SRP19	8567	0.646382	0.715265	0.491302	0.569037	0.994737	0.809321	0.872807	0.982316
ENSG00000112695.7;SE:chr6:75950101-75950839:75950981-75953433:-	ENSG00000112695.7	0.307379	0.001998	SE	protein_coding	COX7A2	12649	0.0881029	0.323803	0.206603	0.276252	0.423714	0.868829	0.405101	0.426633
ENSG00000130731.11;SE:chr16:684797-685281:685340-685612:-	ENSG00000130731.11	0.304962	0.00899101	SE	protein_coding	C16orf13	1930	0.350413	0.674667	0.683798	0.465291	0.800562	0.845679	0.917544	0.830233
ENSG00000087088.15;SE:chr19:49458219-49458805:49459090-49459455:+	ENSG00000087088.15	0.30247	0.00549451	SE	protein_coding	BAX	6984	0.368652	0.219407	0.417444	0.41894	0.777555	0.685109	0.640698	0.53096
ENSG00000116001.11;SE:chr2:70454954-70455476:70455594-70456191:-	ENSG00000116001.11	0.300875	0.0044955	SE	protein_coding	TIA1	39217	0.316814	0.178947	0.23153	0.209478	0.697898	0.328232	0.640731	0.473407
ENSG00000013441.11;SE:chr2:201724469-201724848:201724938-201725961:-	ENSG00000013441.11	0.296742	0.001998	SE	protein_coding	CLK1	11691	0.461849	0.457235	0.515141	0.459633	0.466525	1	0.980648	0.633652
ENSG00000132300.14;SE:chr2:86344282-86346044:86346167-86348602:+	ENSG00000132300.14	0.295718	0.00699301	SE	protein_coding	PTCD3	35976	0.275449	0.300845	0.345401	0.34598	0.604538	0.794326	0.526007	0.525677
ENSG00000065911.7;SE:chr2:74425869-74432832:74433016-74435696:+	ENSG00000065911.7	0.295718	0.0034965	SE	protein_coding	MTHFD2	19004	0	0.0850144	0.234043	0.955843	1	0.273672	0.184099	1
ENSG00000119537.11;SE:chr18:61030101-61033195:61033541-61034244:-	ENSG00000119537.11	0.29499	0.00699301	SE	protein_coding	KDSR	39785	0.0144928	0.0347924	0.0330296	0.0374787	0.387946	0.345874	0.289147	0.276786
ENSG00000092199.13;SE:chr14:21679465-21679565:21679722-21679969:-	ENSG00000092199.13	0.294325	0.0014985	SE	protein_coding	HNRNPC	60359	0.599152	0.616505	0.447961	0.334389	0.839654	0.915215	1	0.42044
ENSG00000148399.7;SE:chr9:140470619-140470761:140470854-140471922:-	ENSG00000148399.7	0.291541	0.00599401	SE	protein_coding	DPH7	24032	0.0346741	0.211907	0.088293	0.128044	0.283721	0.596856	0.609714	0.13879
ENSG00000145431.6;SE:chr4:157732169-157771373:157771568-157891938:-	ENSG00000145431.6	0.290415	0.00899101	SE	protein_coding	PDGFC	210941	0.507042	0.486519	0.444444	0.564184	0.555556	1	0.608295	1
ENSG00000101624.6;SE:chr18:12697407-12698978:12699164-12699829:-	ENSG00000101624.6	0.287443	0.00649351	SE	protein_coding	CEP76	40945	0.347943	0.362751	0.37577	0.436628	0.783756	0.544695	0.61659	0.727824
ENSG00000145425.5;SE:chr4:152020866-152021637:152021740-152024023:+	ENSG00000145425.5	0.287282	0.00499501	SE	protein_coding	RPS3A	5080	0.0127082	0.0299587	0.0726714	0.0897389	0.289839	0.40508	0.221896	0.437389
ENSG00000143569.14;SE:chr1:154241430-154241838:154241888-154242676:+	ENSG00000143569.14	0.284814	0.00549451	SE	protein_coding	UBAP2L	51332	0.246147	0.189175	0.18193	0.200249	0.603952	0.423759	0.577945	0.351103
ENSG00000115415.14;SE:chr2:191839658-191840036:191840114-191840538:-	ENSG00000115415.14	0.283317	0.00799201	SE	protein_coding	STAT1	56603	0.0663765	0.0400697	0.0470016	0.0369686	0.218855	0.594567	0.300719	0.209544
ENSG00000142230.7;SE:chr19:47634115-47645768:47645868-47646751:+	ENSG00000142230.7	0.281313	0.00799201	SE	protein_coding	SAE1	97356	0.0190092	0	0	0	0	0.884146	0.177478	0.0826377
ENSG00000147419.12;SE:chr8:27598034-27605594:27605796-27610029:-	ENSG00000147419.12	0.280957	0.00949051	SE	protein_coding	CCDC25	39336	0.522873	0.563606	0.561675	0.620862	0.759407	1	0.799197	0.834241
ENSG00000188243.8;SE:chr13:76104402-76111635:76111811-76123459:-	ENSG00000188243.8	0.279167	0.0034965	SE	protein_coding	COMMD6	24226	0.0252741	0.0155696	0.0231542	0.00341207	0.024735	1	0.107551	0.051792
ENSG00000108654.7;SE:chr17:62500436-62500795:62500998-62502194:-	ENSG00000108654.7	0.278741	0.0044955	SE	protein_coding	DDX5	8584	0	0	0	0.00500208	0.099747	0.78221	0.168922	0.0690859
ENSG00000130560.4;SE:chr9:138831605-138834008:138834135-138836874:-	ENSG00000130560.4	0.277625	0.002997	SE	protein_coding	UBAC1	28412	0.00124974	0.0175971	0.005148	0.00888202	0.142857	0.622139	0.275357	0.103025
ENSG00000161547.10;SE:chr17:74731240-74731854:74731957-74732236:-	ENSG00000161547.10	0.276617	0.0034965	SE	protein_coding	SRSF2	3260	0.111028	0.076874	0.063322	0.075	0.20882	0.529881	0.544656	0.149337
ENSG00000029364.7;SE:chr14:69922583-69925080:69925446-69928414:+	ENSG00000029364.7	0.27438	0.00549451	SE	protein_coding	SLC39A9	64374	0	0.113156	0.0606061	0.0197802	0.173764	0.598462	0.401566	0.117268
ENSG00000111445.9;SE:chr12:118455620-118455800:118455858-118456877:+	ENSG00000111445.9	0.270383	0.00999001	SE	protein_coding	RFC5	19543	0	0	0.00346741	0	0.0399239	1	0.0450734	0
ENSG00000126432.9;SE:chr11:64085858-64087206:64087340-64088337:+	ENSG00000126432.9	0.269133	0.001998	SE	protein_coding	PRDX5	3724	0.412591	0.365648	0.391176	0.423215	0.676718	0.683707	0.653144	0.655594
ENSG00000134265.8;SE:chr18:10526155-10530767:10530834-10532708:+	ENSG00000134265.8	0.26847	0.00949051	SE	protein_coding	NAPG	26857	0.504244	0.441156	0.494203	0.538957	0.535754	1	0.64503	0.871658
ENSG00000221978.7;SE:chr1:1326245-1328059:1328183-1328776:-	ENSG00000221978.7	0.268239	0.00899101	SE	protein_coding	CCNL2	13618	0.0961538	0.062758	0.0869033	0.0971168	0.238152	0.704981	0.276316	0.196439
ENSG00000123159.11;SE:chr19:14591590-14593501:14593818-14606849:-	ENSG00000123159.11	0.266705	0.00949051	SE	protein_coding	GIPC1	18373	0	0.125823	0	0	0.323417	0.123137	0.402709	0.343379
ENSG00000109180.10;SE:chr4:48833266-48834637:48834778-48835418:+	ENSG00000109180.10	0.265573	0.00849151	SE	protein_coding	OCIAD1	56606	0.0447907	0	0.008933	0.0429184	0.315716	0.434274	0.237448	0.171495
ENSG00000183020.9;SE:chr11:994245-1000432:1000598-1003722:+	ENSG00000183020.9	0.265381	0.00899101	SE	protein_coding	AP2A2	87346	0.45494	0.462727	0.415184	0.392329	0.643518	0.93476	0.772595	0.435829
ENSG00000125952.14;SE:chr14:65560533-65568264:65568290-65569022:-	ENSG00000125952.14	0.264822	0.0024975	SE	protein_coding	MAX	96522	0.218507	0.266015	0.241234	0.221035	0.470855	0.624233	0.58347	0.327522
ENSG00000174775.12;SE:chr11:532755-533277:533358-533453:-	ENSG00000174775.12	0.26363	0.002997	SE	protein_coding	HRAS	5046	0.243863	0.291083	0.275961	0.311395	0.505867	0.636207	0.581103	0.453646
ENSG00000180304.10;SE:chr15:64982748-64983633:64983790-64995228:-	ENSG00000180304.10	0.26065	0.00549451	SE	protein_coding	OAZ2	15709	0.317683	0.435383	0.344411	0.464198	0.617387	0.734814	0.550843	0.701233
ENSG00000123219.8;SE:chr5:64857391-64858630:64858835-64858925:-	ENSG00000123219.8	0.257806	0.00649351	SE	protein_coding	CENPK	45406	0.0324675	0.0463129	0.0288766	0.0300046	0.379442	0.37529	0.325402	0.0887541
ENSG00000004455.12;SE:chr1:33476434-33477049:33477311-33477675:-	ENSG00000004455.12	0.257325	0.003996	SE	protein_coding	AK2	73013	0.0685661	0.159971	0.117935	0.186341	0.336601	0.351971	0.452316	0.421224
ENSG00000138750.10;SE:chr4:77057565-77065302:77065445-77065543:-	ENSG00000138750.10	0.255671	0.001998	SE	protein_coding	NUP54	33857	0.564799	0.449343	0.403335	0.693868	0.856115	0.681148	0.686064	0.910703
ENSG00000151353.10;SE:chr2:675630-675758:676238-677289:-	ENSG00000151353.10	0.254666	0.00849151	SE	protein_coding	TMEM18	10105	0.346046	0.220807	0.214978	0.176248	0.435211	0.595177	0.546827	0.399529
ENSG00000115661.9;SE:chr2:220112257-220112384:220112479-220112915:+	ENSG00000115661.9	0.254597	0.00999001	SE	protein_coding	STK16	4883	0.793253	0.51438	0.597598	0.710054	0.96036	1	0.823	0.850312
ENSG00000166411.9;SE:chr15:78441772-78443631:78443886-78447555:+	ENSG00000166411.9	0.253031	0.00599401	SE	protein_coding	IDH3A	40452	0	0.0798984	0.0275449	0.0985411	0.274935	0.399428	0.315689	0.228058
ENSG00000169241.13;SE:chr1:155108852-155109304:155109427-155110037:+	ENSG00000169241.13	0.252971	0.00799201	SE	protein_coding	SLC50A1	3510	0.435791	0.624165	0.456559	0.593209	0.764775	0.948964	0.848485	0.559382
ENSG00000160201.7;SE:chr21:44515853-44520563:44520629-44521476:-	ENSG00000160201.7	0.251993	0.0024975	SE	protein_coding	U2AF1	14632	0.0683574	0.0977045	0.102792	0.0987933	0.317733	0.498932	0.379377	0.179577
ENSG00000101152.6;SE:chr20:62562375-62562462:62562535-62562818:+	ENSG00000101152.6	0.251919	0.00499501	SE	protein_coding	DNAJC5	40867	0.25522	0.305276	0.28754	0.310954	0.485185	0.709938	0.633136	0.338406
ENSG00000140262.13;SE:chr15:57543621-57544619:57544690-57545460:+	ENSG00000140262.13	0.251261	0.0014985	SE	protein_coding	TCF12	380659	0.517668	0.330815	0.334165	0.342861	0.583585	0.823632	0.678615	0.444719
